# Supplementary material for: Methods, Indicators, and End-User Involvement in the Evaluation of Digital Health Interventions for the Public: Scoping Review
Source: J Med Internet Res. 2024 May 31;26:e55714. doi: 10.2196/55714 (PMC11179021; doi:10.2196/55714)
Supplement: Multimedia Appendix 4 [file jmir_v26i1e55714_app4.xlsx]

## Sheet: DataExtractionChart
Charactersistics						Whole paper	DHI												RQ1: Which evaluation methods were used																RQ2: Which categorises & indicators were evaluated?
Author	Title	Year	DOI	URL	Abstract	Focus of the paper	Concrete description of DHI	Interface of DHI	Categorised health domain	Adressed population	Targed population (childred, adults, oldies>60, chronic ill people, specific groups)	Categorized addressed medical issue	Concrete addressed medical issue/field;	Targeted condition	Intended use setting	Newly developed classification scheme	Classified regarding NICE	Classified Regarding WHO	Study design	Evaluation method- text	Standardised/ evidence-based "usability" scales/measurements/questionnaires (yes/no/n.a.)	Used Framework-standardised usability	Standardised context-specific/health-domain-specific measurements	Self-constructed scales/measurements/questionnaires	Multimethod-Number of research method(RM)	RM-questinaire/survey	RM-interview	RM-task/scenario-completion	RM-think aloud	RM-system data analysis	RM-free testing phase	testing duration	RM-focus group	RM-other	Aspect of assessment	Definition/Explanation of used indicators	Def. Reference	Evaluation criteria regarding WHO	Evaluations purpose as decripted by paper author2	evaluated indicators-text	Number of EI	EI-ClinicalOutcome	EI-UsersBehaviourChange	EI-UserExperience	EI-TechnicalPerformance	EI-Content Performance	EI-ActualeSystemUsage	EI-SuggestionsImprovement	EI-Others
Abrantes D, Teles S, Tavares de Sousa R, Freitas A, Vieira-Marques P, Ferreira A.	A Multipurpose Platform for Ambient Assisted Living (ActiveAdvice): Usability Study	2021	10.2196/18164	https://aging.jmir.org/2021/1/e18164/	Background: Aging of the global population is slowly paving the way for new markets for care products and services. The desire of older people to maintain their independence while remaining at home is boosting the development of ambient assisted living (AAL) solutions. Lack of user awareness of AAL solutions paired with an insufficient use of user-centered and participatory design approaches in t…	primE	A Multipurpose Platform for Ambient Assisted Living	web	Generic health service	specific public	Oldies <55	generisch/ non specific	AAL	aging at home	preventiv/promotion	self management (incl. decision aid, care management)	B: Promoting good health	1.6 On-demand information services to clients	mixed-method	task-based usability session; think aloud; post-test survey	no	none	no	yes	3	yes	no	yes	yes	no	no	.	no	no	useroriented aspects	no	n.a.	Multiple/unclear	interest, feasibility, and usability	Attitudes Toward Technology, Usability, User Impressions (inkl. layout, readybility), User experiences, improvements	3	no	no	yes	yes	no	no	yes	no
Abujarad F, Alfano S, Bright TJ, Kannoth S, Grant N, Gueble M, Peduzzi P, Chupp G.	Building an Informed Consent Tool Starting with the Patient: The Patient-Centered Virtual Multimedia Interactive Informed Consent (VIC)	2018		https://www.ncbi.nlm.nih.gov/pmc/articles/PMC5977640/	Patient safety and quality of care are at risk if the informed consent process does not emphasize patient comprehension. In this paper, we describe how we designed, developed, and evaluated an mHealth tool for advancing the informed consent process. Our tool enables the informed consent process to be performed on tablets (e.g., iPads) utilizing virtual coaching with text-to-speech automated trans…	sekE	Virtual Multimedia Interactive Informed Consent	hybrid	Generic health service	undefined public	adults	generisch/ non specific	non specific	self amanagement	primary/ambulant/outpatient care setting	Interaction with care providers- communication	B: Communication about healthcare	unclear/multiple	mixed-method	standardised questionnaire; survey; structured walk-through	yes	Computer Efficacy Scale (CES), SUS	no	yes	2	yes	no	no	no	no	no	.	no	Walkthrough	useroriented aspects	yes	ISO 9241-11	Usability	usability, acceptability	usability, acceptability	1	no	no	yes	no	no	no	no	no
Abujarad F., Ulrich D., Edwards C., Choo E., Pantalon M.V., Jubanyik K., Dziura J., D'Onofrio G., Gill T.M.	Development and usability evaluation of VOICES: A digital health tool to identify elder mistreatment	2021	10.1111/jgs.17068	https://agsjournals.onlinelibrary.wiley.com/doi/epdf/10.1111/jgs.17068?src=getftr	Background/Objectives: A major barrier for society in overcoming elder mistreatment is an inability to accurately identify victims. There are several barriers to self-reporting elder mistreatment, including fear of nursing home placement or losing autonomy or a caregiver. Existing strategies to identify elder mistreatment neglect to empower those who experience it with tools for self-reporting. I…	sekE	self-administrated digital health tool designed to help identify elder mistreatment by empowering potential victims to self-identify and self-disclose.	web	Generic health service	specific public	Oldies >60	preventiv/promotion	potential victims	self management	preventiv/promotion	plain info without tailoring	B: Communication about healthcare	1.5 Citizen based Reporting	mixed-method	survey; standardized questionaire; structured walk-through; think-aloud;	yes	SUS; context specific framewoks (International Positiveand Negative Affect Schedule Short Form (I-PANAS-SF))	yes	yes	3	yes	no	no	yes	no	no	.	no	Walkthrough	multiple aspects	no	n.a.	Multiple/unclear	usability	functionality, usability perceptions, ease-of-use ,familiarity and comfortability with technology, currentemotional state, understanding of elder mistreatment principles, open-ended qualitative feedback	3	no	no	yes	yes	no	no	yes	no
Adriaans, Daniëlle J.M.; Beijer, Sandra; Heesakkers, Fanny F.B.M.; Craen-Kat, Lisette de; Horevoorts, Nicole; Dierick-van Daele, Angelique; Teijink, Joep A.W.; van Laarhoven, Hanneke W.M.; van de Poll-Franse, Lonneke; Nieuwenhuijzen, Grard A.P.	Effect of a pre-operative web-based dietary self-management intervention on patient satisfaction, body weight and quality of life of esophageal cancer patients: A prospective, observational study	2022	10.1016/j.nutos.2022.05.001	https://www.sciencedirect.com/science/article/pii/S2667268522000237?via%3Dihub	Summary Purpose The purpose of this study was to investigate the adoption and actual use of a digital dietary monitoring system (DDMS) and its impact on patient satisfaction with the provided hospital care, body weight changes and health-related quality of life (HRQoL) in patients with potentially curable esophageal cancer planned for surgery. The DDMS enables patients and dietitians to monitor p…	primE	digital dietary monitoring system (DDMS) as a speciality of Digital self-management support tools (DSMST); pre-operative web-based dietary self-management intervention on patient satisfaction, body weight and quality of life of esophageal cancer patients	web	Specific health service	patient	Consecutive patients with esophageal cancer (EC)	somatisch	Cancer	dietary self-management	clinical/stationary/inpatient care setting	digital supportive component of a treatment	B: Health and care diaries	1.1 Targeted client communication	quantitative	standardized questionnaire	no	context specific meaurements (EORTC-QLQ-C30; EORTC Oesophago-Gastric Module; EORTC-OG25; EORTC IN-PATSAT32)	yes	no	1	yes	no	no	no	no	no	.	no	no	clinical outcomes	no	n.a.	Efficacy (Effizienz)	effectiveness, actual use of a digital dietary monitoring system (DDMS) and its impact on satisfaction	patient satisfaction, body weight, health-related quality of life (HRQoL)	2	yes	no	yes	no	no	no	no	no
Ahern D.K., Parker D.R., Eaton C.B., Rafferty C., Wroblewski J., Goldman R.	Feasibility of using patient-facing technology for the identification of COPD in primary care	2016	10.14236/jhi.v23i2.824	https://informatics.bmj.com/content/23/2/541	The proliferation of mobile devices and emergence of interoperable 'mHealth' apps is accelerating development and deployment of patient-facing risk assessments in primary care. The present study describes a user-centered design and an agile development approach to creation of an app for assessing lung function as part of a randomized controlled trial for the identification of chronic obstructive …	sekE	software application to assess patient’s risk of developing COPD and to provide COPD patient education information via video	web	Specific health service	specific public	adults	somatisch	COPD	self management	primary/ambulant/outpatient care setting	self management (incl. decision aid, care management)	C: Diagnose a condition	1.6 On-demand information services to clients	qualitative	semi-structured interview;	no	none	no	no	1	no	yes	no	no	no	no	.	no	no	useroriented aspects	no	n.a.	Multiple/unclear	feasibility	ease of use, acceptability, feasibility, patient engagement, usability/difficulty in use	2	no	yes	yes	no	no	no	no	no
Ankolekar A, Vanneste BGL, Bloemen-van Gurp E, van Roermund JG, van Limbergen EJ, van de Beek K, Marcelissen T, Zambon V, Oelke M, Dekker A, Roumen C, Lambin P, Berlanga A, Fijten R.	Development and validation of a patient decision aid for prostate Cancer therapy: from paternalistic towards participative shared decision making	2019	10.1186/s12911-019-0862-4	https://bmcmedinformdecismak.biomedcentral.com/articles/10.1186/s12911-019-0862-4	Background: Patient decision aids (PDAs) can support the treatment decision making process and empower patients to take a proactive role in their treatment pathway while using a shared decision-making (SDM) approach making participatory medicine possible. The aim of this study was to develop a PDA for prostate cancer that is accurate and user-friendly. Methods: We followed a user-centered design …	sekE	Patient Decicion Aid (PDA)	web	Specific health service	patient	adults	somatisch	Cancer	decision aid	general health care setting/ own home	self management (incl. decision aid, care management)	unclear/multiple	1.1 Targeted client communication	mixed-method	semi-structured interviews; standardised questionnaires	yes	UTAUT, SUS	no	no	2	yes	yes	no	no	no	no	.	no	no	useroriented aspects	no	n.a.	Usability	usability	Acceptability, usability, comprehensibility	2	no	no	yes	no	yes	no	no	no
Backman C, Harley A, Kuziemsky C, Mercer J, Peyton L.	MyPath to Home Web-Based Application for the Geriatric Rehabilitation Program at Bruyère Continuing Care: User-Centered Design and Feasibility Testing Study	2020	10.2196/18169	https://formative.jmir.org/2020/9/e18169/	Background: When older adults return home from geriatric rehabilitation in a hospital, remembering the plethora of medical advice and medical instructions provided can be overwhelming for them and for their caregivers. Objective: The overall objective was to develop and test the feasibility of a novel web-based application called MyPath to Home that can be used to manage the personalized needs of…	sekE	tailored web-based application to manage the personalized needs of geriatric rehabilitation patients during their transition from the hospital to home	web	Specific health service	specific public	oldies>60	somatisch	geriatric reha after hip fracture	unclear	general health care setting/ own home	individual info with tailoring	B: Promoting good health	1.1 Targeted client communication	mixed-method	baseline survey; 30-days testing phase; follow-up survey; analysis of logged data; semistructured interviews	no	technology readiness index (TRI) 2.0 in baseline survey	yes	yes	3	yes	yes	no	no	no	yes	up to 1 month/4 weeks	no	no	useroriented aspects	no	n.a.	Multiple/unclear	feasibility	feasibility, acceptability, optimism, innovativeness, discomfort, and insecurity, analysis of logged data	2	no	no	yes	no	no	yes	no	no
Bakogiannis C., Anastasios Tsarouchas, MD, Mouselimis D., Lazaridis C., Theofillogianakos E.K., Billis A., Tzikas S., Fragakis N., Bamidis P.D., Papadopoulos C.E., Vassilikos V.P.	A patient-oriented app (ThessHF) to improve self-care quality in heart failure: From evidence-based design to pilot study	2021	10.2196/24271	https://mhealth.jmir.org/2021/4/e24271	Background: Heart failure (HF) remains a major public health challenge, while HF self-care is particularly challenging. Mobile health (mHealth)-based interventions taking advantage of smartphone technology have shown particular promise in increasing the quality of self-care among these patients, and in turn improving the outcomes of their disease. Objective: The objective of this study was to co-…	sekE		mobil	Specific health service	patient	adults	somatisch	Heart failure (HF)	improve self-care	general health care setting/ own home	digital supportive component of a treatment	unclear/multiple	1.1 Targeted client communication	mixed-method	baseline survey; standardised questionnaires; 3-month-testing phase; follow-up survey	no	contest specific measurements (Kansas City Cardiomyopathy Questionnaire; EQ-5D-5L; European Heart Failure Self-care Behavior Scale )	yes	yes	2	yes	no	no	no	no	yes	longer than 1 month/4 weeks	no	no	clinical outcomes	no	n.a.	Effictiveness (Effektivität)	effectiveness	quality of life as measured by questionnaires KCCQ and EQ-5D-5L	1	yes	no	no	no	no	no	no	no
Bakogiannis C., Anastasios Tsarouchas, MD, Mouselimis D., Lazaridis C., Theofillogianakos E.K., Billis A., Tzikas S., Fragakis N., Bamidis P.D., Papadopoulos C.E., Vassilikos V.P.	A patient-oriented app (ThessHF) to improve self-care quality in heart failure: From evidence-based design to pilot study	2021	10.2196/24271	https://mhealth.jmir.org/2021/4/e24271	Background: Heart failure (HF) remains a major public health challenge, while HF self-care is particularly challenging. Mobile health (mHealth)-based interventions taking advantage of smartphone technology have shown particular promise in increasing the quality of self-care among these patients, and in turn improving the outcomes of their disease. Objective: The objective of this study was to co-…	sekE		mobil	Specific health service	patient	adults	somatisch	Heart failure (HF)	improve self-care	general health care setting/ own home	digital supportive component of a treatment	unclear/multiple	1.1 Targeted client communication	quantitative	1-month testing phase; standardised questionnaire	yes	Post-Study System Usability Questionnaire (PSSUQ)	no	no	2	yes	no	no	no	no	yes	up to 1 month/4 weeks	no	no	useroriented aspects	no	n.a.	Multiple/unclear	usability	users’ perceived satisfaction, system usefulness, information quality, interface quality	3	no	no	yes	yes	yes	no	no	no
Baltaxe E., Embid C., Aumatell E., Martínez M., Barberan-Garcia A., Kelly J., Eaglesham J., Herranz C., Vargiu E., Montserrat J.M., Roca J., Cano I.	Integrated care intervention supported by a mobile health tool for patients using noninvasive ventilation at home: Randomized controlled trial	2020	10.2196/16395	https://mhealth.jmir.org/2020/4/e16395/	Background: Home-based noninvasive ventilation has proven cost-effective. But, adherence to therapy still constitutes a common clinical problem. We hypothesized that a behavioral intervention supported by a mobile health (mHealth) app could enhance patient self-efficacy. It is widely accepted that mHealth-supported services can enhance productive interactions among the stakeholders involved in ho…	primE	Mobile Health Tool for Patients Using Noninvasive Ventilation at Home; digital communication channel connecting patients to clinicians and services- MyPathway	mobil	Specific health service	patient	adults	somatisch	Home-based noninvasive ventilation	behaviour change	primary/ambulant/outpatient care setting	Interaction with care providers- communication	B: Communication about healthcare	1.1 Targeted client communication	mixed-method	baseline semi-structured interviews; 3 month testing phase; follow-up survey; standardised questionnaires	yes	SUS; for patient satisfaction: Net Promoter Score; context-specific measurements (Impact: Self Efficacy in Sleep Apnea (SEMSA) questionnaire)	yes	yes	3	yes	yes	no	no	no	yes	longer than 1 month/4 weeks	no	no	useroriented aspects	no	n.a.	Multiple/unclear	usability, acceptability, effectivenes	changes in self-efficacy, continuity of care, person-centered care, and ventilatory parameters	2	yes	yes	no	no	no	no	no	no
Bänziger S, Weisshaar K, Arokoski R, Gerull S, Halter J, Rovó A, Bargetzi M, Goede JS, Senft Y, Valenta S, Passweg JR, Drexler B.	Feasibility of electronic patient-reported outcome monitoring and self-management program in aplastic anemia and paroxysmal nocturnal hemoglobinuria-a pilot study (ePRO-AA-PNH)	2023	10.1007/s00277-022-05012-5	https://link.springer.com/article/10.1007/s00277-022-05012-5	Introduction: Electronic patient-reported outcomes (ePRO) are increasingly recognized in health care, as they have been demonstrated to improve patient outcomes in cancer, but have been less studied in rare hematological diseases. The aim of this study was to develop and test the feasibility of an ePRO system specifically customized for aplastic anemia (AA) and paroxysmal nocturnal hemoglobinuria…	sekE	electronic Patient-reported outcomes system (ePRO-System). tool for symptom-reporting triggered self-management advice	web	Specific health service	patient	adults	somatisch	aplastic anemia (AA) and paroxysmal nocturnal hemoglobinuria (PNH)	monitoring	general health care setting/ own home	Monitoring	B: Health and care diaries	1.4 Personal Health Tracking	mixed-method	semi-structured interview; standardizes questionnaires; 6-month testing Phase; analyses of system data	no	context specific measurements (EORTC-QLQ-C30)	yes	no	4	yes	yes	no	no	yes	yes	up to 1 month/4 weeks	no	no	multiple aspects	no	n.a.	Multiple/unclear	feasibility	recruitment, adherence, user experience (usability, efficiency (medical outcome), user satisfaction), and technical performance, analysis of system data	5	yes	yes	yes	yes	no	yes	no	no
Barbaric A., Munteanu C., Ross H., Cafazzo J.A.	Design of a Patient Voice App Experience for Heart Failure Management: Usability Study	2022	10.2196/41628	https://formative.jmir.org/2022/12/e41628	Background: The use of digital therapeutics (DTx) in the prevention and management of medical conditions has increased through the years, with an estimated 44 million people using one as part of their treatment plan in 2021, nearly double the number from the previous year. DTx are commonly accessed through smartphone apps, but offering these treatments through additional platforms can improve the…	sekE	voice app for a chronic disease self-management program; smartphone-based heart failure self-management program, Medly	mobil	Specific health service	patient	adults	somatisch	Heart failure (HF)	self management	general health care setting/ own home	self management (incl. decision aid, care management)	B: Health and care diaries	1.4 Personal Health Tracking	mixed-method	observed 1 hour usability session; standardized questionnaire; semi-structured interview,	yes	SUS	no	no	2	yes	yes	no	no	no	no	.	no	no	useroriented aspects	no	n.a.	Usability	acceptability, Feasibility	acceptability, ease of use, perceptions, improvement	2	no	no	yes	no	no	no	yes	no
Barr PJ, Haslett W, Dannenberg MD, Oh L, Elwyn G, Hassanpour S, Bonasia KL, Finora JC, Schoonmaker JA, Onsando WM, Ryan J, Bruce ML, Das AK, Arend R, Piper S, Ganoe CH.	An Audio Personal Health Library of Clinic Visit Recordings for Patients and Their Caregivers (HealthPAL): User-Centered Design Approach	2021	10.2196/25512	https://www.jmir.org/2021/10/e25512/	Background: Providing digital recordings of clinic visits to patients has emerged as a strategy to promote patient and family engagement in care. With advances in natural language processing, an opportunity exists to maximize the value of visit recordings for patients by automatically tagging key visit information (eg, medications, tests, and imaging) and linkages to trustworthy web-based resourc…	sekE	Audio Personal Health Library of Clinic Visit Recordings for Patients and Their Caregivers (HealthPAL)	hybrid	Generic health service	undefined public	adults	generisch/ non specific	non specific	self management	clinical/stationary/inpatient care setting	Monitoring	B: Health and care diaries	1.4 Personal Health Tracking	mixed-method	task-based usability session; think aloud; standardized questionnaire; semistructured interview	yes	SUS	no	no	4	yes	yes	yes	yes	no	no	.	no	no	useroriented aspects	no	n.a.	Usability	usability	attitudes, impessions, suggestions	2	no	no	yes	no	no	no	yes	no
Barr PJ, Haslett W, Dannenberg MD, Oh L, Elwyn G, Hassanpour S, Bonasia KL, Finora JC, Schoonmaker JA, Onsando WM, Ryan J, Bruce ML, Das AK, Arend R, Piper S, Ganoe CH.	An Audio Personal Health Library of Clinic Visit Recordings for Patients and Their Caregivers (HealthPAL): User-Centered Design Approach	2021	10.2196/25512	https://www.jmir.org/2021/10/e25512/	Background: Providing digital recordings of clinic visits to patients has emerged as a strategy to promote patient and family engagement in care. With advances in natural language processing, an opportunity exists to maximize the value of visit recordings for patients by automatically tagging key visit information (eg, medications, tests, and imaging) and linkages to trustworthy web-based resourc…	sekE	Audio Personal Health Library of Clinic Visit Recordings for Patients and Their Caregivers (HealthPAL)	hybrid	Generic health service	undefined public	adults	generisch/ non specific	non specific	self management	clinical/stationary/inpatient care setting	Monitoring	B: Health and care diaries	1.4 Personal Health Tracking	mixed-method	scenario-based usability session; think aloud; standardized questionnaire; semistructured interview	yes	SUS	no	no	4	yes	yes	yes	yes	no	no	.	no	no	useroriented aspects	no	n.a.	Usability	usability	attitudes, impessions, suggestions	2	no	no	yes	no	no	no	yes	no
Beauvais C., Pham T., Montagu G., Gleizes S., Madrisotti F., Lafourcade A., Vidal C., Dervin G., Baudard P., Desouches S., Tubach F., Le Calvez J., de Quatrebarbes M., Lafarge D., Grange L., Alliot-Launois F., Jeantet H., Antignac M., Tropé S., Besset L., Sellam J.	Development and real-life use assessment of a self-management smartphone application for patients with inflammatory arthritis. A user-centred step-by-step approach	2022	10.1371/journal.pone.0272235	https://journals.plos.org/plosone/article?id=10.1371/journal.pone.0272235	Background Mobile health applications (apps) are increasing in interest to enhance patient self-management. Few apps are actually used by patients and have been developed for patients with inflammatory arthritis (IA) treated with disease-modifying anti-rheumatic drugs which use entails risk of adverse effects such as infections. Objective To develop Hiboot, a self-management mobile app for patien…	sekE	Hiboot app dedicated to self-management for patients with IA	hybrid	Specific health service	specific public	adults	somatisch	arthritis	self management	general health care setting/ own home	self management (incl. decision aid, care management)	unclear/multiple	1.1 Targeted client communication	qualitative	semi-structured interview	no	none	no	no	1	no	yes	no	no	no	no	.	no	no	useroriented aspects	no	n.a.	Multiple/unclear	Usability	impressions on features, interface and navigation; barriers	2	no	no	yes	yes	no	no	no	no
Beauvais C., Pham T., Montagu G., Gleizes S., Madrisotti F., Lafourcade A., Vidal C., Dervin G., Baudard P., Desouches S., Tubach F., Le Calvez J., de Quatrebarbes M., Lafarge D., Grange L., Alliot-Launois F., Jeantet H., Antignac M., Tropé S., Besset L., Sellam J.	Development and real-life use assessment of a self-management smartphone application for patients with inflammatory arthritis. A user-centred step-by-step approach	2022	10.1371/journal.pone.0272235	https://journals.plos.org/plosone/article?id=10.1371/journal.pone.0272235	Background Mobile health applications (apps) are increasing in interest to enhance patient self-management. Few apps are actually used by patients and have been developed for patients with inflammatory arthritis (IA) treated with disease-modifying anti-rheumatic drugs which use entails risk of adverse effects such as infections. Objective To develop Hiboot, a self-management mobile app for patien…	sekE	Hiboot app dedicated to self-management for patients with IA	hybrid	Specific health service	specific public	adults	somatisch	arthritis	self management	general health care setting/ own home	self management (incl. decision aid, care management)	unclear/multiple	1.1 Targeted client communication	mixed-method	analyses of app-store data (installations, feedback); semi-structured interview	no	none	no	no	2	no	yes	no	no	yes	no	.	no	no	useroriented aspects	no	n.a.	Implementation Evaluation	implementation	real-use, usability	2	no	no	yes	no	no	yes	no	no
Bendig J, Wolf AS, Mark T, Frank A, Mathiebe J, Scheibe M, Müller G, Stahr M, Schmitt J, Reichmann H, Loewenbrück KF, Falkenburger BH.	Feasibility of a Multimodal Telemedical Intervention for Patients with Parkinson's Disease-A Pilot Study	2022	10.3390/jcm11041074	https://www.mdpi.com/2077-0383/11/4/1074	Symptoms of Parkinson’s disease (PD) can be controlled well, but treatment often requires expert judgment. Telemedicine and sensor-based assessments can allow physicians to better observe the evolvement of symptoms over time, in particular with motor fluctuations. In addition, they potentially allow less frequent visits to the expert’s office and facilitate care in rural areas. A variety of syste…	primE	Multimodal Telemedical Intervention for Patients with Parkinson’s Disease, consisting out of (1) smartphone app, (2) camera system, (3) Wearables	hybrid	Specific health service	patient	adults	somatisch	parkison	self management, monitoring	general health care setting/ own home	self management (incl. decision aid, care management)	B: Communication about healthcare	1.1 Targeted client communication	mixed-method	baseline survey; 12-week testing phase; semi-structured interviews;standardized questionnaire	no	context-specific measurements (Hoehn and Yahr scale, Movement Disorder Society Unified Parkinson’s Disease Rating Scale III and IV (MDS-UPDRS), Non-Motor Symptoms Rating Scale (NMS-RS), Montreal Cognitive Assessment (MOCA), PDQ-39, and Beck Depression Inventory-II)	yes	yes	3	yes	yes	no	no	no	yes	longer than 1 month/4 weeks	no	no	multiple aspects	no	n.a.	Multiple/unclear	Feasibility	Adherence, effects, medical outcomes, usability	3	yes	yes	yes	no	no	no	no	no
Benedict C., Dauber-Decker K.L., Ford J.S., King D., Spiegel D., Schapira L., Simon P., Diefenbach M.	Development of a Web-Based Decision Aid and Planning Tool for Family Building after Cancer (Roadmap to Parenthood): Usability Testing	2022	10.2196/33304	https://cancer.jmir.org/2022/2/e33304/	Background: Owing to gonadotoxic cancer treatments, young adult female survivors often report uncertainty about their fertility, reproductive potential, and family-building options after treatment. Roadmap to Parenthood is a web-based decision aid and planning tool for family building after cancer. Objective: As part of a patient-centered development process, this study evaluated the usability of…	primE	web based Decision Aid and Planning Tool for Family Building After Cancer	web	General health promotion	specific public	women	generisch/ non specific	female cancer survivors	self management, patient empowerment, improve decision making	general health care setting/ own home	self management (incl. decision aid, care management)	B: Promoting good health	1.6 On-demand information services to clients	mixed-method	baseline suvey with standardized questionnaire; think-aloud while exploring website; survey with open-ended questions; exit-interview	yes	SUS, WebQual scores, eHealth Impact Questionnaire	no	yes	3	yes	yes	no	yes	no	no	.	no	no	multiple aspects	no	n.a.	Multiple/unclear	Usability	ease of use, visibility and navigation, and informational content and usefulness, general feedback	3	no	no	yes	yes	yes	no	no	no
Bente BE, Wentzel J, Schepers C, Breeman LD, Janssen VR, Pieterse ME, Evers AWM, van Gemert-Pijnen L.	Implementation and User Evaluation of an eHealth Technology Platform Supporting Patients With Cardiovascular Disease in Managing Their Health After a Cardiac Event: Mixed Methods Study	2023	10.2196/43781	https://cardio.jmir.org/2023/1/e43781	Background: eHealth technology can help patients with cardiovascular disease adopt and maintain a healthy lifestyle by supporting self-management and offering guidance, coaching, and tailored information. However, to support patients over time, eHealth needs to blend in with their needs, treatment, and daily lives. Just as needs can differ between patients, needs can change within patients over t…	primE	web-based health management platform supporting Patients With Cardiovascular Disease in Managing Their Health After a Cardiac Event	web	General health promotion	specific public	adults	somatisch	Cardiovascular disease (CVD)	self management	general health care setting/ own home	self management (incl. decision aid, care management)	B: Promoting good health	1.1 Targeted client communication	qualitative	scenario-based usability session; think-aloud; exit-interviews	yes	Nonadoption, Abandonment, Scale-up, Spread, Sustainability (NASSS) framework;	no	no	3	no	yes	yes	yes	no	no	.	no	no	useroriented aspects	no	n.a.	Usability	Usability	usability, engagement,	2	no	yes	yes	no	no	no	no	no
Beukes, Eldré W.; Vlaescu, George; Manchaiah, Vinaya; Baguley, David M.; Allen, Peter M.; Kaldo, Viktor; Andersson, Gerhard	Development and technical functionality of an Internet-based intervention for tinnitus in the UK	2016	10.1016/j.invent.2016.08.002	https://www.sciencedirect.com/science/article/pii/S2214782916300276?via%3Dihub	Purpose Creative approaches to improve access to evidence-based tinnitus treatments are required. The purpose of this study was to develop an Internet-based cognitive behavioural therapy (iCBT) intervention, for those experiencing tinnitus in the United Kingdom (UK). Furthermore, it aimed, through technical functionality testing, to identify specific aspects of the iCBT that require improving. Me…	sekE	iCBT. Internet-based cognitive behavioural therapy (iCBT) intervention, for those experiencing tinnitus	web	Specific health service	specific public	adults	somatisch	Tinnitus	self management	primary/ambulant/outpatient care setting	digital supportive component of a treatment	B: Promoting good health	1.1 Targeted client communication	quantitative	survey	no	none	no	yes	1	yes	no	no	no	no	no	.	no	no	useroriented aspects	no	n.a.	Usability	usability	satisfaction, suitability, content, usability, presentation, exercises, materials provided	2	no	no	yes	no	yes	no	no	no
Boeschoten, Rosa E.; Nieuwenhuis, Magdalena M.; van Oppen, Patricia; Uitdehaag, Bernard M.J.; Polman, Chris H.; Collette, Emma H.; Cuijpers, Pim; Beekman, Aartjan T.F.; Dekker, Joost	Feasibility and outcome of a web-based self-help intervention for depressive symptoms in patients with multiple sclerosis: A pilot study	2012	10.1016/j.jns.2011.11.016	https://www.sciencedirect.com/science/article/pii/S0022510X1100668X?via%3Dihub	Background Depressive symptoms are highly prevalent among patients with multiple sclerosis (MS). Web-based problem solving therapy (PST) is easily accessible and showed to be effective in depressed patients. Objectives The aims of this pilot study were to examine feasibility and outcome (reduction of depressive symptoms) of an applied web-based PST intervention in MS patients. Methods Forty-four …	primE	online cognitive–behavioral self-help intervention consisting of five modules containing text, exercises and examples. Original DHI were adjusted into MS context	web	Specific health service	patient	adults	mental	depression during multiple sclerosis	improve self-care	preventiv/promotion	digital supportive component of a treatment	C: Treat a condition	1.1 Targeted client communication	quantitative	survey; standardized questionnaire	no	Client Satisfaction Questionnaire (CSQ-8)	yes	yes	1	yes	no	no	no	no	no	.	no	no	useroriented aspects	no	n.a.	Feasibility	feasibility	impressions on website, support and the total intervention	1	no	no	yes	no	no	no	no	no
Boeschoten, Rosa E.; Nieuwenhuis, Magdalena M.; van Oppen, Patricia; Uitdehaag, Bernard M.J.; Polman, Chris H.; Collette, Emma H.; Cuijpers, Pim; Beekman, Aartjan T.F.; Dekker, Joost	Feasibility and outcome of a web-based self-help intervention for depressive symptoms in patients with multiple sclerosis: A pilot study	2012	10.1016/j.jns.2011.11.016	https://www.sciencedirect.com/science/article/pii/S0022510X1100668X?via%3Dihub	Background Depressive symptoms are highly prevalent among patients with multiple sclerosis (MS). Web-based problem solving therapy (PST) is easily accessible and showed to be effective in depressed patients. Objectives The aims of this pilot study were to examine feasibility and outcome (reduction of depressive symptoms) of an applied web-based PST intervention in MS patients. Methods Forty-four …	primE	online cognitive–behavioral self-help intervention consisting of five modules containing text, exercises and examples. Original DHI were adjusted into MS context	web	Specific health service	patient	adults	mental	depression during multiple sclerosis	improve self-care	preventiv/promotion	digital supportive component of a treatment	C: Treat a condition	1.1 Targeted client communication	quantitative	standardised questionnaires,	no	context-specific measurements (Beck Depression Inventory Second Edition, Hospital Anxiety and Depression scale, Medical Outcome Study Short Form 36 (SF-36), comprising a five-part questionnaire (EQ-5D), visual analogue self-rating scale (EQ-VAS), Social Problem Solving Inventory Revised)	yes	no	1	yes	no	no	no	no	no	.	no	no	clinical outcomes	no	n.a.	Efficacy (Effizienz)	effectiveness	depressive symptoms	1	yes	no	no	no	no	no	no	no
Bogza L.-M., Patry-Lebeau C., Farmanova E., Witteman H.O., Elliott J., Stolee P., Hudon C., Giguere A.M.C.	User-centered design and evaluation of a web-based decision aid for older adults living with mild cognitive impairment and their health care providers: Mixed methods study	2020	10.2196/17406	https://www.jmir.org/2020/8/e17406	Background: Mild cognitive impairment (MCI) is often considered a transitional state between normal and pathologic (eg, dementia) cognitive aging. Although its prognosis varies largely, the diagnosis carries the risk of causing uncertainty and overtreatment of older adults with MCI who may never progress to dementia. Decision aids help people become better informed and more involved in decision m…	primE	Web-Based Decision Aid for Older Adults Living With Mild Cognitive Impairment and Their Health Care Providers	web	Specific health service	specific public	Oldies >60	mental	Mild cognitive impairment (MCI)	self management, improve decision making	general health care setting/ own home	self management (incl. decision aid, care management)	B: Promoting good health	1.6 On-demand information services to clients	mixed-method	baseline survey; standardized questionnaire; testing phase during inetrview; semistructured interview; think-aloud; follow-up survey	yes	context-specific measurements (subscales of the Decisional Conflict Scale); Ottawa Acceptability questionnaire; SUS	yes	yes	4	yes	yes	no	yes	no	yes	<1 day	no	no	useroriented aspects	no	n.a.	Usability	usability	usability, acceptability	1	no	no	yes	no	no	no	no	no
Borosund E., Mirkovic J., Clark M.M., Ehlers S.L., Andrykowski M.A., Bergland A., Westeng M., Nes L.S.	A stress management app intervention for cancer survivors: Design, development, and usability testing	2018	10.2196/formative.9954	https://formative.jmir.org/2018/2/e19/	Background: Distress is prevalent in cancer survivors. Stress management interventions can reduce distress and improve quality of life for cancer patients, but many people with cancer are unfortunately not offered or able to attend such in-person stress management interventions. Objective: The objective of this study was to develop an evidence-based stress management intervention for patients liv…	sekE	self-help program; stress management app intervention for cancer survivors	unclear/other	Specific health service	patient	adults	mental	cancer survivors	stress management	preventiv/promotion	individual info with tailoring	B: Promoting good health	1.1 Targeted client communication	qualitative	interview; filmed testing phase; think aloud; follow up questions during interview;	no	none	no	no	3	no	yes	no	yes	no	yes	<1 day	no	no	useroriented aspects	no	n.a.	Multiple/unclear	usability	generel user feedback, content, design, ease to use,	3	no	no	yes	yes	yes	no	no	no
Borosund E., Mirkovic J., Clark M.M., Ehlers S.L., Andrykowski M.A., Bergland A., Westeng M., Nes L.S.	A stress management app intervention for cancer survivors: Design, development, and usability testing	2018	10.2196/formative.9954	https://formative.jmir.org/2018/2/e19/	Background: Distress is prevalent in cancer survivors. Stress management interventions can reduce distress and improve quality of life for cancer patients, but many people with cancer are unfortunately not offered or able to attend such in-person stress management interventions. Objective: The objective of this study was to develop an evidence-based stress management intervention for patients liv…	sekE	self-help program; stress management app intervention for cancer survivors	unclear/other	Specific health service	patient	adults	mental	cancer survivors	stress management	preventiv/promotion	individual info with tailoring	B: Promoting good health	1.1 Targeted client communication	qualitative	testing phase; think aloud; follow up questions during interview;	no	none	no	no	3	no	yes	no	yes	no	yes	unclear	no	no	useroriented aspects	no	n.a.	Usability	usability	content, design, ease to use,	3	no	no	yes	yes	yes	no	no	no
Bostrøm K, Børøsund E, Varsi C, Eide H, Flakk Nordang E, Schreurs KM, Waxenberg LB, Weiss KE, Morrison EJ, Cvancarova Småstuen M, Stubhaug A, Solberg Nes L.	Digital Self-Management in Support of Patients Living With Chronic Pain: Feasibility Pilot Study	2020	10.2196/23893	https://formative.jmir.org/2020/10/e23893/	Background: Chronic pain can be complex and taxing to live with, and treatment and support require a multicomponent approach, which may not always be offered or available. Smartphones, tablets, and personal computers are already incorporated into patients’ daily lives, and therefore, they can be used to communicate, educate, and support self-management. Although some web-based self-management int…	primE	app-based cognitive-behavioral pain self-management intervention program; Digital Self-Management in Support of Patients Living With Chronic Pain- EPIO	hybrid	Specific health service	specific public	adults	somatisch	chronic pain	self management	general health care setting/ own home	individual info with tailoring	unclear/multiple	1.6 On-demand information services to clients	mixed-method	baseline survey; 6-month tetsing phase; analyses of system data (ie. log in data); mid-time & follow-up survey; standardised questionnaire; health-domain-specific outcome measurements	yes	SUS; TAM; context-specific measurements for preliminary effects (short form of Brief Pain Inventory, HRQL by SF-36 Short Form Health Survey (RAND-36), Hospital Anxiety and Depression Scale, Self-Regulatory Fatigue scale-18, Pain Catastrophizing Scale, Chronic Pain Acceptance Questionnaire-8)	yes	yes	2	yes	no	no	no	yes	no	.	no	no	multiple aspects	yes	Brown et al.	Multiple/unclear	feasibility, acceptability, usability, effectiveness	system use (ie, user app activity); perceived usefulness and ease of use; preliminary effects (ie, pain interference, HRQoL, anxiety and depression, self-regulatory fatigue, pain catastrophizing, and pain acceptance)	3	yes	no	yes	no	no	yes	no	no
Boudreaux ED, Brown GK, Stanley B, Sadasivam RS, Camargo CA Jr, Miller IW.	Computer Administered Safety Planning for Individuals at Risk for Suicide: Development and Usability Testing	2017	10.2196/jmir.6816	https://www.jmir.org/2017/5/e149/	Background: Safety planning is a brief intervention that has become an accepted practice in many clinical settings to help prevent suicide. Even though it is quick compared to other approaches, it frequently requires 20 min or more to complete, which can impede adoption. A self-administered, Web-based safety planning application could potentially reduce clinician time, help promote standardizatio…	sekE	self-administered web-based safety planning application. Safety planning is a common suicide prevention tool designed to help an individual develop a plan for managing his or her suicidal thoughts	web	Specific health service	patient	adults	mental	suicidal patient	unclear	preventiv/promotion	digital supportive component of a treatment	B: Promoting good health	1.1 Targeted client communication	qualitative	recorded testing phase; Think Aloud; Interview	no	none	no	no	3	no	yes	no	yes	no	yes	<1 day	no	no	multiple aspects	no	n.a.	Multiple/unclear	usability	usability ratings, suicidal ratings	2	yes	no	yes	no	no	no	no	no
Bricker JB, Watson NL, Heffner JL, Sullivan B, Mull K, Kwon D, Westmaas JL, Ostroff J.	A Smartphone App Designed to Help Cancer Patients Stop Smoking: Results From a Pilot Randomized Trial on Feasibility, Acceptability, and Effectiveness	2020	10.2196/16652	https://formative.jmir.org/2020/1/e16652/	Background: Persistent smoking after a cancer diagnosis predicts worse treatment outcomes and mortality, but access to effective smoking cessation interventions is limited. Smartphone apps can address this problem by providing a highly accessible, low-cost smoking cessation intervention designed for patients with a recent cancer diagnosis. Objective: This study aimed to summarize our development …	primE	Smartphone App Designed to Help Cancer Patients Stop Smoking- Quit2Heal	mobil	General health promotion	patient	adults	somatisch	cancer	behaviour change	general health care setting/ own home	individual info with tailoring	B: Promoting good health	1.1 Targeted client communication	quantitative	baseline survey; analyses of system data (ie. log in data); 2-month testing phase; follow-up surveys; health-domain-specific outcome measurements	no	context-specific measurements for preliminary effects (internalized shame subscale of the Social Impact Scale, internalized stigma subscale of the Lung Cancer Stigma Inventory, CES-D, GAD-7)	yes	yes	3	yes	no	no	no	yes	yes	longer than 1 month/4 weeks	no	no	multiple aspects	no	n.a.	Multiple/unclear	Feasibility, Effectiveness	Participant Utilization and Satisfaction, Smoking Cessation of cancer patients; acceptability; smoking outcomes;	4	yes	yes	yes	no	no	yes	no	no
Burchert S., Alkneme M.S., Bird M., Carswell K., Cuijpers P., Hansen P., Heim E., Shehadeh M.H., Sijbrandij M., Van't Hof E., Knaevelsrud C.	User-centered app adaptation of a low-intensity e-mental health intervention for Syrian refugees	2019	10.3389/fpsyt.2018.00663	https://www.frontiersin.org/articles/10.3389/fpsyt.2018.00663/full	Introduction: The aim of this study is to describe the initial stages of the iterative and user-centered mobile mental health adaptation process of Step-by-Step (SbS), a modularized and originally web-based e-mental health intervention developed by the World Health Organization (WHO). Given the great need for improving the responsiveness and accessibility of health systems in host countries, the …	sekE	mobile mental health adaptation process of Step-by-Step (SbS), a modularized and originally web-based e-mental health intervention developed by the World Health Organization (WHO)	web	General health promotion	specific public	adults	mental	Syrian Refugees	.	preventiv/promotion	plain info without tailoring	B: Promoting good health	1.1 Targeted client communication	quantitative	focus groups	no	none	no	no	1	no	no	no	no	no	no	.	yes	no	useroriented aspects	no	n.a.	Usability	usability	.	1	no	no	yes	no	no	no	no	no
Burchert S., Alkneme M.S., Bird M., Carswell K., Cuijpers P., Hansen P., Heim E., Shehadeh M.H., Sijbrandij M., Van't Hof E., Knaevelsrud C.	User-centered app adaptation of a low-intensity e-mental health intervention for Syrian refugees	2019	10.3389/fpsyt.2018.00663	https://www.frontiersin.org/articles/10.3389/fpsyt.2018.00663/full	Introduction: The aim of this study is to describe the initial stages of the iterative and user-centered mobile mental health adaptation process of Step-by-Step (SbS), a modularized and originally web-based e-mental health intervention developed by the World Health Organization (WHO). Given the great need for improving the responsiveness and accessibility of health systems in host countries, the …	sekE	mobile mental health adaptation process of Step-by-Step (SbS), a modularized and originally web-based e-mental health intervention developed by the World Health Organization (WHO)	web	General health promotion	specific public	adults	mental	Syrian Refugees	.	preventiv/promotion	plain info without tailoring	B: Promoting good health	1.1 Targeted client communication	qualitative	Think Aloud; Interviews;	yes	Health-ITUEM	no	no	2	no	yes	no	yes	no	no	.	no	no	useroriented aspects	no	n.a.	Multiple/unclear	usability	Improvements, barriers and facilitators, Impact, perceived usefulness, perceived ease of use and user control	3	no	yes	yes	no	no	no	yes	no
Cafazzo J.A., Casselman M., Hamming N., Katzman D.K., Palmert M.R.	Design of an mHealth app for the self-management of adolescent type 1 diabetes: A pilot study	2012	10.2196/jmir.2058	https://www.jmir.org/2012/3/e70/	Background: The use of mHealth apps has shown improved health outcomes in adult populations with type 2 diabetes mellitus. However, this has not been shown in the adolescent type 1 population, despite their predisposition to the use of technology. We hypothesized that a more tailored approach and a strong adherence mechanism is needed for this group. Objective: To design, develop, and pilot an mH…	sekE	home- and community-based diabetes telemanagement system for type 1 diabetes in adolescent children	mobil	Specific health service	specific public	adolescents 12-16	somatisch	Diabetes Typ 1	self management, monitoring	primary/ambulant/outpatient care setting	Monitoring	B: Health and care diaries	1.4 Personal Health Tracking	quantitative	12-week testing phase; measurement of clinical outcomes; standardised questionnaire	no	context specific measurements ( Self-Care Inventory; Diabetes Family Responsibility Questionnaire; Diabetes Quality of Life for Youth instrument)	yes	no	2	yes	no	no	no	no	yes	up to 1 month/4 weeks	no	no	clinical outcomes	no	n.a.	Effictiveness (Effektivität)	Effectiveness	medical outcome (frequency of daily blood glucose readings), diabetes-related self-efficacy, self-care behavior, quality of life, and adherence to self-care psychosocial variables	2	yes	yes	no	no	no	no	no	no
Cai R.A., Beste D., Chaplin H., Varakliotis S., Suffield L., Josephs F., Sen D., Wedderburn L.R., Ioannou Y., Hailes S., Eleftheriou D.	Developing and evaluating JIApp: Acceptability and usability of a smartphone app system to improve self-management in young people with juvenile idiopathic arthritis	2017	10.2196/mhealth.7229	https://mhealth.jmir.org/2017/8/e121/	Background: Flare-ups in juvenile idiopathic arthritis (JIA) are characterized by joint pain and swelling and often accompanied with fatigue, negative emotions, and reduced participation in activities. To minimize the impact of JIA on the physical and psychosocial development and well-being of young people (YP), it is essential to regularly monitor disease activity and side effects, as well as to…	sekE	smartphone App System to Improve Self-Management in Young People With Juvenile Idiopathic Arthritis- JIApp	mobil	Specific health service	patient	young people 10-23	somatisch	juvenile idiopathic arthritis (JIA)	self management	general health care setting/ own home	self management (incl. decision aid, care management)	unclear/multiple	unclear/multiple	mixed-method	short testing phase; focus group discussions; Semistructured interview, standardised questionnaire	yes	Usefulness, Satisfaction, and Ease of Use (USE) questionnaire	no	no	4	yes	yes	no	no	no	yes	<1 day	yes	no	multiple aspects	no	n.a.	Multiple/unclear	usability	suggestions for improvement, technical problems, general feedback,	3	no	no	yes	yes	no	no	yes	no
Cai R.A., Beste D., Chaplin H., Varakliotis S., Suffield L., Josephs F., Sen D., Wedderburn L.R., Ioannou Y., Hailes S., Eleftheriou D.	Developing and evaluating JIApp: Acceptability and usability of a smartphone app system to improve self-management in young people with juvenile idiopathic arthritis	2017	10.2196/mhealth.7229	https://mhealth.jmir.org/2017/8/e121/	Background: Flare-ups in juvenile idiopathic arthritis (JIA) are characterized by joint pain and swelling and often accompanied with fatigue, negative emotions, and reduced participation in activities. To minimize the impact of JIA on the physical and psychosocial development and well-being of young people (YP), it is essential to regularly monitor disease activity and side effects, as well as to…	sekE	smartphone App System to Improve Self-Management in Young People With Juvenile Idiopathic Arthritis- JIApp	mobil	Specific health service	patient	young people 10-23	somatisch	juvenile idiopathic arthritis (JIA)	self management	general health care setting/ own home	self management (incl. decision aid, care management)	unclear/multiple	unclear/multiple	mixed-method	Semistructured interview, standardised questionnaire	yes	usability and acceptability questionnaire (USE);	no	no	2	yes	yes	no	no	no	no	.	no	no	useroriented aspects	no	n.a.	Usability	usability, acceptability	ease of use, features, general impressions, user-friendliness, content	3	no	no	yes	yes	yes	no	no	no
Carolan-Olah, Mary; Vasilevski, Vidanka; Nagle, Cate; Stepto, Nigel	Overview of a new eHealth intervention to promote healthy eating and exercise in pregnancy: Initial user responses and acceptability	2021	10.1016/j.invent.2021.100393	https://linkinghub.elsevier.com/retrieve/pii/S2214782921000336	Purpose The purpose of this project was to develop and evaluate an eHealth intervention to promote healthy lifestyle for pregnant women. The setting was a low socio-economic and multi-ethnic area in Melbourne, Australia. Methods This paper briefly describes the development of the eHealth intervention, which was aimed at a low level of literacy, and the evaluation of the intervention by pregnant w…	sekE	website with information for pregannt women	web	General health promotion	specific public	pregnant women	preventiv/promotion	pregnancy	self management, dietary, behaviour chance	preventiv/promotion	plain info without tailoring	B: Promoting good health	1.6 On-demand information services to clients	quantitative	standardized questionnaire	yes	internet evaluation and utility questionnaire (IEUQ)	no	no	1	yes	no	no	no	no	no	.	no	no	multiple aspects	no	n.a.	Multiple/unclear	user-friendliness, usefulness, acceptability	user-friendliness, convenience, engagement, visual layout, privacy concerns, satisfaction, acceptability, usefulness, comprehension, trustworthiness, credibility, helpfulness and mode of delivery.	4	no	yes	yes	yes	yes	no	no	no
Chen Y., Ji M., Wu Y., Wang Q., Deng Y., Liu Y., Wu F., Liu M., Guo Y., Fu Z., Zheng X.	An Intelligent Individualized Cardiovascular App for Risk Elimination (iCARE) for Individuals with Coronary Heart Disease: Development and Usability Testing Analysis	2021	10.2196/26439	https://mhealth.jmir.org/2021/12/e26439	Background: Death and disability from coronary heart disease (CHD) can be largely reduced by improving risk factor management. However, adhering to evidence-based recommendations is challenging and requires interventions at the level of the patient, provider, and health system. Objective: The aim of this study was to develop an Intelligent Individualized Cardiovascular App for Risk Elimination (i…	sekE	Intelligent Individualized Cardiovascular App for Risk Elimination (iCARE) to facilitate adherence to health behaviors and preventive medications. iCARE consists of a patient app, a care provider app, and a cloud platform	hybrid	Specific health service	patient	adults	somatisch	coronary heart disease (CHD)	self management, behaviour change,	general health care setting/ own home	digital supportive component of a treatment	unclear/multiple	unclear/multiple	quantitative	6-month testing phase; standardised questionnaires; analysis of system data (visited screens)	yes	Health Information Technology Usability Survey (Health-ITUES)	no	no	3	yes	no	no	no	yes	yes	longer than 1 month/4 weeks	no	no	useroriented aspects	no	n.a.	Usability	usability	impact, perceived usefulness, perceived ease of use, and user control, visited screens	2	no	no	yes	no	no	yes	no	no
Chen Y., Ji M., Wu Y., Wang Q., Deng Y., Liu Y., Wu F., Liu M., Guo Y., Fu Z., Zheng X.	An Intelligent Individualized Cardiovascular App for Risk Elimination (iCARE) for Individuals with Coronary Heart Disease: Development and Usability Testing Analysis	2021	10.2196/26439	https://mhealth.jmir.org/2021/12/e26439	Background: Death and disability from coronary heart disease (CHD) can be largely reduced by improving risk factor management. However, adhering to evidence-based recommendations is challenging and requires interventions at the level of the patient, provider, and health system. Objective: The aim of this study was to develop an Intelligent Individualized Cardiovascular App for Risk Elimination (i…	sekE	Intelligent Individualized Cardiovascular App for Risk Elimination (iCARE) to facilitate adherence to health behaviors and preventive medications. iCARE consists of a patient app, a care provider app, and a cloud platform	hybrid	Specific health service	patient	adults	somatisch	coronary heart disease (CHD)	self management, behaviour change,	general health care setting/ own home	digital supportive component of a treatment	unclear/multiple	unclear/multiple	mixed-method	standardizes questionnaire; task-based usability session	yes	modified Health Information Technology Usability Survey (Health-ITUES)	no	no	2	yes	no	yes	no	no	no	.	no	no	multiple aspects	no	n.a.	Multiple/unclear	usability, effectiveness, efficacy	impact, perceived usefulness, perceived ease of use, user control, task duration	2	no	yes	yes	no	no	no	no	no
Chen, Meizhen; Gong, Jiali; Cao, Qian; Li, Qiuping	The development and evaluation of a web-based complex intervention: The caring for couples coping with colorectal cancer “4Cs: CRC” program	2022	10.1016/j.apjon.2022.03.002	https://www.sciencedirect.com/science/article/pii/S2347562522000798?via%3Dihub	Objective This article aims to systematically present the completed process of developing and evaluating a web-based complex intervention called ‘Caring for Couples Coping with Colorectal Cancer “4Cs: CRC” program’; summarize the findings of this integrated supportive program; and provide valuable experience and suggestions for future interventions. Methods The integrated 4Cs: CRC program was gui…	sekE	online education platform for Couples Coping with Colorectal Cancer; web-based complex intervention called ‘Caring for Couples Coping with Colorectal Cancer “4Cs: CRC”	web	Specific health service	specific public	adults	somatisch	cancer, Colorectal	information, behaviour change	general health care setting/ own home	plain info without tailoring	B: Promoting good health	1.1 Targeted client communication	mixed-method	standardized questionnaire; 6-weeks testing phase; follow-up post-intervention survey; semi-structured interviews	yes	USE (Usefulness, satisfaction, and ease of use) scale; context specific measurements (short form and European Organization for Research and Treatment of Cancer quality of life-CR29 (EORTC QLQ-CR29);	yes	yes	3	yes	yes	no	no	no	yes	longer than 1 month/4 weeks	no	no	multiple aspects	no	n.a.	Multiple/unclear	feasibility, acceptability, preliminary effects	medical outcomes, usefulness, ease of use, and satisfaction, acceptability	2	yes	no	yes	no	no	no	no	no
Chen, Meizhen; Gong, Jiali; Cao, Qian; Li, Qiuping	The development and evaluation of a web-based complex intervention: The caring for couples coping with colorectal cancer “4Cs: CRC” program	2022	10.1016/j.apjon.2022.03.002	https://www.sciencedirect.com/science/article/pii/S2347562522000798?via%3Dihub	Objective This article aims to systematically present the completed process of developing and evaluating a web-based complex intervention called ‘Caring for Couples Coping with Colorectal Cancer “4Cs: CRC” program’; summarize the findings of this integrated supportive program; and provide valuable experience and suggestions for future interventions. Methods The integrated 4Cs: CRC program was gui…	sekE	online education platform for Couples Coping with Colorectal Cancer; web-based complex intervention called ‘Caring for Couples Coping with Colorectal Cancer “4Cs: CRC”	web	Specific health service	specific public	adults	somatisch	cancer, Colorectal	information, behaviour change	general health care setting/ own home	plain info without tailoring	B: Promoting good health	1.1 Targeted client communication	qualitative	semi-structured interviews	no	none	no	no	1	no	yes	no	no	no	no	.	no	no	useroriented aspects	no	n.a.	Multiple/unclear	usability	influencing factors, challenges, suggestions for improvement, impacts, implementation experience	3	no	yes	yes	no	no	no	yes	no
Chowdhary K., Yu D.X., Pramana G., Mesoros M., Fairman A., Dicianno B.E., Parmanto B.	User-Centered Design to Enhance mHealth Systems for Individuals With Dexterity Impairments: Accessibility and Usability Study	2022	10.2196/23794	https://pubmed.ncbi.nlm.nih.gov/35200144/	Background: Mobile health systems have been shown to be useful in supporting self-management by promoting adherence to schedules and longitudinal health interventions, especially in people with disabilities. The Interactive Mobile Health and Rehabilitation (iMHere) system was developed to empower people with disabilities and those with chronic conditions with supports needed for self-management a…	primE	Interactive Mobile Health and Rehabilitation (iMHere) system was developed to empower people with disabilities and those with chronic conditions with the skills needed for self-management and independent living	mobil	specific health service	specific public	adults	somatisch	disabilities and/or Dexterity Impairments	self management	general health care setting/ own home	self management (incl. decision aid, care management)	B: Communication about healthcare	1.1 Targeted client communication	mixed-method	standardized questionnaire; task-based usability session; think aloud	yes	Telehealth Usability Questionnaire (TUQ); Purdue Pegboard Test (PPBT)	yes	no	3	yes	no	yes	yes	no	no	.	no	no	multiple aspects	yes	Nielsen	Multiple/unclear	Usability,	difficulty-on-performance (examined the usability constructs of efficiency and effectiveness by assessing task time and errors made); learnability and satisfaction (usefulness, ease of use and learnability, interface quality, interaction quality, reliability, and satisfaction and future use)	4	no	no	yes	yes	yes	yes	no	no
Christensen, Helen; Mackinnon, Andrew J.; Batterham, Philip J.; O'Dea, Bridianne; Guastella, Adam J.; Griffiths, Kathleen M.; Eagleson, Claire; Kalia Hehir, Kanupriya; Kenardy, Justin; Bennett, Kylie; Hickie, Ian	The effectiveness of an online e-health application compared to attention placebo or Sertraline in the treatment of Generalised Anxiety Disorder	2014	10.1016/j.invent.2014.08.002	https://www.sciencedirect.com/science/article/pii/S2214782914000232	Background Generalised Anxiety Disorder (GAD) is a high prevalence, chronic disorder that can be treated effectively through a number of web-based programs. However, online web programs for GAD have not been compared to standard pharmacological treatment. The present study compares an Internet Intervention (Active Website) for GAD and a selective serotonin re-uptake inhibitor (SSRI) (Sertraline),…	primE	Active Website for GAD and a selective serotonin re-uptake inhibitor, including psychoeducation, cognitive behaviour therapy, relaxation and physical activity.	web	Specific health service	patient	adults	mental	mental health issues	behaviour change	primary/ambulant/outpatient care setting	digital supportive component of a treatment	C: Treat a condition	1.1 Targeted client communication	mixed-method	baseline survey; standardized questionnaire; 10-weeks testing phase; interviews during tetsing phase; follow-up survey	no	Generalised Anxiety Disorder 7-item Scale (GAD-7) & Center for Epidemiologic Studies Depression Scale (CES-D)	yes	yes	3	yes	yes	no	no	no	yes	longer than 1 month/4 weeks	no	no	clinical outcomes	no	n.a.	Effictiveness (Effektivität)	Effectiveness	medical outcomes (Anxiety, Depression)	1	yes	no	no	no	no	no	no	no
Cornet VP, Daley CN, Srinivas P, Holden RJ.	User-Centered Evaluations with Older Adults: Testing the Usability of a Mobile Health System for Heart Failure Self-Management	2017	10.1177/1541931213601497	https://www.ncbi.nlm.nih.gov/pmc/articles/PMC6436842/	Many older adults living with heart failure struggle to follow recommended self-management routines. To help older adults with heart failure more effectively and efficiently self-manage their disease, we developed Engage, a mobile health application promoting the performance, logging, and sharing of routine self-management behaviors. This paper reports on the usability evaluation of the Engage sy…	primE	mHealth for Geriatric Heart Failure Self-Management	mobil	Specific health service	specific public	oldies >60	somatisch	heart failure	self management	primary/ambulant/outpatient care setting	self management (incl. decision aid, care management)	B: Promoting good health	1.1 Targeted client communication	mixed-method	task-based short structured interview, think aloud being audio & video recorded, standardised questionnaire	yes	SUS	no	no	4	yes	yes	yes	yes	no	no	.	no	no	useroriented aspects	no	n.a.	Usability	Usabilty	usability	1	no	no	yes	no	no	no	no	no
Cornet VP, Daley CN, Srinivas P, Holden RJ.	User-Centered Evaluations with Older Adults: Testing the Usability of a Mobile Health System for Heart Failure Self-Management	2017	10.1177/1541931213601497	https://www.ncbi.nlm.nih.gov/pmc/articles/PMC6436842/	Many older adults living with heart failure struggle to follow recommended self-management routines. To help older adults with heart failure more effectively and efficiently self-manage their disease, we developed Engage, a mobile health application promoting the performance, logging, and sharing of routine self-management behaviors. This paper reports on the usability evaluation of the Engage sy…	primE	mHealth for Geriatric Heart Failure Self-Management	mobil	Specific health service	specific public	oldies >60	somatisch	heart failure	self management	primary/ambulant/outpatient care setting	self management (incl. decision aid, care management)	B: Promoting good health	1.1 Targeted client communication	mixed-method	scenario based short structured interview, think aloud being audio & video recorded, standardised questionnaire	yes	SUS; NASA Task Load Index (TLX)	no	no	4	yes	yes	yes	yes	no	no	.	no	no	useroriented aspects	no	n.a.	Usability	Usability	usability	1	no	no	yes	no	no	no	no	no
Couture B, Lilley E, Chang F, DeBord Smith A, Cleveland J, Ergai A, Katsulis Z, Benneyan J, Gershanik E, Bates DW, Collins SA.	Applying User-Centered Design Methods to the Development of an mHealth Application for Use in the Hospital Setting by Patients and Care Partners	2018	10.1055/s-0038-1645888		Introduction Developing an optimized and user-friendly mHealth application for patients and family members in the hospital environment presents unique challenges given the diverse patient population and patients' various states of well-being. Objective This article describes user-centered design methods and results for developing the patient and family facing user interface and functionality of M…	primE	safety reporting application that facilitates real-time communication of concerns and worrisome events from hospitalized patients and care partners to clinical staff	hybrid	Generic health service	specific public	adults	generisch/ non specific	none	.	clinical/stationary/inpatient care setting	Interaction with care providers- communication	B: Communication about healthcare	1.5 Citizen based Reporting	qualitative	Scenario-based usability sessions, think-aloud	yes	Nielsen's 10 Usability Heuristics	no	no	2	no	no	yes	yes	no	no	.	no	no	technical aspects	no	n.a.	Multiple/unclear	Usability	workflow functionality, user interface design	2	no	no	no	yes	no	no	no	workflow-functionality
Couture B, Lilley E, Chang F, DeBord Smith A, Cleveland J, Ergai A, Katsulis Z, Benneyan J, Gershanik E, Bates DW, Collins SA.	Applying User-Centered Design Methods to the Development of an mHealth Application for Use in the Hospital Setting by Patients and Care Partners	2018	10.1055/s-0038-1645888		Introduction Developing an optimized and user-friendly mHealth application for patients and family members in the hospital environment presents unique challenges given the diverse patient population and patients' various states of well-being. Objective This article describes user-centered design methods and results for developing the patient and family facing user interface and functionality of M…	primE	safety reporting application that facilitates real-time communication of concerns and worrisome events from hospitalized patients and care partners to clinical staff	hybrid	Generic health service	specific public	adults	generisch/ non specific	none	.	clinical/stationary/inpatient care setting	Interaction with care providers- communication	B: Communication about healthcare	1.5 Citizen based Reporting	qualitative	group session, scenario-based walkthrough and discussion	yes	Nielsen's 10 Usability Heuristics	no	no	2	no	no	yes	no	no	no	.	no	Walkthrough	technical aspects	no	n.a.	Multiple/unclear	Usability	workflow functionality, user interface design	2	no	no	no	yes	no	no	no	workflow-functionality
Couture B, Lilley E, Chang F, DeBord Smith A, Cleveland J, Ergai A, Katsulis Z, Benneyan J, Gershanik E, Bates DW, Collins SA.	Applying User-Centered Design Methods to the Development of an mHealth Application for Use in the Hospital Setting by Patients and Care Partners	2018	10.1055/s-0038-1645888		Introduction Developing an optimized and user-friendly mHealth application for patients and family members in the hospital environment presents unique challenges given the diverse patient population and patients' various states of well-being. Objective This article describes user-centered design methods and results for developing the patient and family facing user interface and functionality of M…	primE	safety reporting application that facilitates real-time communication of concerns and worrisome events from hospitalized patients and care partners to clinical staff	hybrid	Generic health service	specific public	adults	generisch/ non specific	none	.	clinical/stationary/inpatient care setting	Interaction with care providers- communication	B: Communication about healthcare	1.5 Citizen based Reporting	qualitative	präsentation and informal conversations	no	none	no	no	1	no	no	no	no	no	no	only demonstration	no	informal conversation	multiple aspects	no	n.a.	Multiple/unclear	Usability	theme development, user interface design	2	no	no	no	yes	no	no	yes	no
Davies A, Mueller J, Hennings J, Caress AL, Jay C.	Recommendations for Developing Support Tools With People Suffering From Chronic Obstructive Pulmonary Disease: Co-Design and Pilot Testing of a Mobile Health Prototype	2020	10.2196/16289	https://humanfactors.jmir.org/2020/2/e16289/	Background Gaps exist between developers, commissioners, and end users in terms of the perceived desirability of different features and functionalities of mobile apps. Objective The objective of this study was to co-design a prototype mobile app for people with chronic obstructive pulmonary disease (COPD). We present lessons learned and recommendations from working on a large project with various…	sekE	.	mobil	Generic health service	specific public	adults	somatisch	COPD	.	primary/ambulant/outpatient care setting	Monitoring	B: Health and care diaries	1.4 Personal Health Tracking	mixed-method	Think Aloud, interviews, standardised questionnaires, obervations	yes	SUS	no	no	4	yes	yes	no	yes	no	no	only demonstration	no	observation	useroriented aspects	no	n.a.	Usability	Usability	User feedback	1	no	no	yes	no	no	no	no	no
Debin M, Turbelin C, Blanchon T, Bonmarin I, Falchi A, Hanslik T, Levy-Bruhl D, Poletto C, Colizza V.	Evaluating the feasibility and participants' representativeness of an online nationwide surveillance system for influenza in France	2013	10.1371/journal.pone.0073675	https://journals.plos.org/plosone/article?id=10.1371/journal.pone.0073675	The increasing Internet coverage and the widespread use of digital devices offer the possibility to develop new digital surveillance systems potentially capable to provide important aid to epidemiological and public health monitoring and research. In France, a new nationwide surveillance system for influenza-like illness, GrippeNet.fr, was introduced since the 2011/2012 season based on an online …	primE	Online Nationwide Surveillance System for Influenza, GrippeNet.fr	web	General health promotion	undefined public	adults	preventiv/promotion	influenca	monitor nationalwide disease	preventiv/promotion	Monitoring	unclear/multiple	1.5 Citizen based Reporting	quantitative	different surveys (general data, health-related data, monitor weekly symptoms)	no	none	no	yes	1	yes	no	no	no	no	no	.	no	no	useroriented aspects	no	n.a.	Feasibility	Feasibility	user satisfaction,	1	no	no	yes	no	no	no	no	no
Dening J., Zacharia K., Ball K., George E.S., Islam S.M.S.	Exploring engagement with a web-based dietary intervention for adults with type 2 diabetes: A mixed methods evaluation of the T2Diet study	2022	10.1371/journal.pone.0279466	https://journals.plos.org/plosone/article?id=10.1371/journal.pone.0279466	Background Improved understanding of participant engagement in web-based dietary interventions is needed. Engagement is a complex construct that may be best explored through mixed methods to gain comprehensive insight. To our knowledge, no web-based dietary intervention in people with type 2 diabetes (T2D) has previously used a mixed methods approach. The aim of this study was to explore factors …	primE	web-based dietary program for people with T2D- T2Diet	web	Specific health service	patient	adults	somatisch	Diabetes Typ 2	self management, dietary, behaviour chance	general health care setting/ own home	Monitoring	B: Health and care diaries	1.4 Personal Health Tracking	mixed-method	16 weeks testing phase; follow-up survey; standadized questionnaire; semi-structured interview; analysis of system date (usage data)	no	User Engagement Scale-short form (UES-SF), Honeycomb Model	yes	yes	4	yes	yes	no	no	yes	yes	longer than 1 month/4 weeks	no	no	multiple aspects	yes	describded by used established/standardised method	Multiple/unclear	Engagement, Usability	aesthetic appeal, focused attention, perceived usability and reward; user experience across seven domains (usefulness, credible, desirable, usable, findable, accessible and valuable); usage	3	no	no	yes	yes	no	yes	no	no
Derks YP, Klaassen R, Westerhof GJ, Bohlmeijer ET, Noordzij ML.	Development of an Ambulatory Biofeedback App to Enhance Emotional Awareness in Patients with Borderline Personality Disorder: Multicycle Usability Testing Study	2019	10.2196/13479	https://mhealth.jmir.org/2019/10/e13479/	Background: Patients with borderline personality disorder experience great difficulties in regulating their emotions. They often are unable to effectively detect their emotional arousal and struggle to timely apply learned techniques for emotion regulation. Although the use of continuous wearable biofeedback has been repeatedly suggested as an option to improve patients' emotional awareness, this…	sekE	biosensor-informed e-coaching app; Ambulatory Biofeedback App to Enhance Emotional Awareness in Patients with Borderline Personality Disorder, named Sense-IT	complex intervention including hardware components (ie. wearable, )	Specific health service	patient	adults	mental	psychological disorder (Borderline personality disorder-BPD)	self management,	primary/ambulant/outpatient care setting	Monitoring	unclear/multiple	1.1 Targeted client communication	mixed-method	standadized questionnaire; semi-structured interview	yes	SUS	no	no	2	yes	yes	no	no	no	no	.	no	no	useroriented aspects	no	n.a.	Usability	Usability	usability, UX, design, perceived risks, improvements	3	no	no	yes	yes	no	no	yes	no
Douma, Miriam; Maurice-Stam, Heleen; Gorter, Bianca; Houtzager, Bregje A.; Vreugdenhil, Hestien J.I.; Waaldijk, Maaike; Wiltink, Lianne; Grootenhuis, Martha A.; Scholten, Linde	Online psychosocial group intervention for adolescents with a chronic illness: A randomized controlled trial	2021	10.1016/j.invent.2021.100447	https://www.sciencedirect.com/science/article/pii/S2214782921000877?via%3Dihub	Objective The present study aimed to evaluate the efficacy of Op Koers Online, a protocolled online psychosocial group intervention for adolescents with a chronic illness (CI). Methods Adolescents (12–18 years) with different types of CI (N = 59; Mean age = 15.1 years, SD = 1.7; 54% female) participated in a parallel multicenter randomized controlled trial comparing Op Koers Online (N = 35) with …	primE	i-CBT, Online psychosocial group intervention for adolescents with a chronic illness; Op Koers Online	web	Specific health service	specific public	chronic ill adolescents	mental	chronic illness (CI)	behaviour change	primary/ambulant/outpatient care setting	digital supportive component of a treatment	C: Treat a condition	1.1 Targeted client communication	quantitative	baseline standadized questionnaire; 6-month testing phase; Follow-up questionnaires	no	context-specific measurements (Child Behavior Checklist (CBCL; 6–18 years, parent report); Youth Self Report (YSR; 11–18 years); Pediatric Quality of Life Inventory version 4.0 Generic Core Scales (PedsQL™4.0); Op Koers Questionnaire (OKQ))	yes	no	2	yes	no	no	no	no	yes	up to 1 month/4 weeks	no	no	clinical outcomes	no	n.a.	Efficacy (Effizienz)	Efficacy	Health-Related Quality of Life (HRQoL), clinical outcomes	1	yes	no	no	no	no	no	no	no
Doyle J., Murphy E., Gavin S., Pascale A., Deparis S., Tommasi P., Smith S., Hannigan C., Smitt M.S., Van Leeuwen C., Lastra J., Galvin M., McAleer P., Tompkins L., Jacobs A., Marques M.M., Maestro J.M., Boyle G., Dinsmore J.	A Digital Platform to Support Self-management of Multiple Chronic Conditions (ProACT): Findings in Relation to Engagement during a One-Year Proof-of-Concept Trial	2021	10.2196/22672	https://www.jmir.org/2021/12/e22672	Background: Populations globally are ageing, resulting in higher incidence rates of chronic diseases. Digital health platforms, designed to support those with chronic conditions to self-manage at home, offer a promising solution to help people monitor their conditions and lifestyle, maintain good health, and reduce unscheduled clinical visits. However, despite high prevalence rates of multimorbid…	sekE	Digital Platform to Support Self-management of Multiple Chronic Conditions (ProACT) for facilitating older adults self-managing multimorbidity	hybrid	Specific health service	specific public	chronic ill adults	somatisch	chronic illness (CI)	self management	general health care setting/ own home	self management (incl. decision aid, care management)	B: Health and care diaries	1.4 Personal Health Tracking	mixed-method	standadized questionnaire; 12-month testing phase/ trail; semi-structured interview	yes	SUS	no	no	3	yes	yes	no	no	no	yes	longer than 1 month/4 weeks	no	no	useroriented aspects	no	n.a.	Multiple/unclear	usability, acceptability, user adoption, satisfaction	end-user engagement, usability, user adoption, improvements, barriers	3	no	yes	yes	no	no	no	yes	no
Dubrofsky, Lisa; Gundy, Serena; Boesch, Lisa; Poolman, Katie; Nerenberg, Kara A.; Tobe, Sheldon	Patient perspectives on a pilot virtual follow-up program after hypertensive disorders of pregnancy: a qualitative study	2023	10.1016/j.cjco.2023.03.003	https://www.sciencedirect.com/science/article/pii/S2589790X23000574	Background Hypertensive disorders of pregnancy (HDP) are a risk factor for future cardiovascular disease, therefore follow-up and implementation of early interventions is recommended. We performed a qualitative study to assess the feasibility and user response to a mobile-health tool and virtual consult aimed at educating people with HDP on future cardiovascular risk, and better understand patien…	primE	Mobile Health Education to Reduce Heart Disease Post Pregnancy (Her-HEART) program, a mobile-health tool and virtual consultation aimed at educating people with HDPs and their physicians on future CVD risks	web	Specific health service	specific public	pregnant women	somatisch	Hypertensive disorders of pregnancy (HDPs), postpartum care	information	preventiv/promotion	plain info without tailoring	B: Promoting good health	1.1 Targeted client communication	qualitative	focus group;	no	none	no	no	1	no	no	no	no	no	no	.	yes	no	useroriented aspects	no	n.a.	Multiple/unclear	feasibility	Patient Perspectives, facilitators, barriers	1	no	no	yes	no	no	no	no	no
Duff O., Walsh D., Malone S., McDermott L., Furlong B., O'Connor N., Moran K., Woods C.	MedFit App, a Behavior-Changing, Theoretically Informed Mobile App for Patient Self-Managementof Cardiovascular Disease: User-Centered Development	2018	10.2196/formative.9550	https://formative.jmir.org/2018/1/e8/	Background: The MedFit app is designed to facilitate participation of people with cardiovascular disease (CVD) in an exercise-based rehabilitation program remotely. This paper details the development for the MedFit app. Objective: The aim of this research was to develop a behavior change, theoretically informed exercise rehabilitation mobile app for adults with CVD by following the early stages o…	sekE	Mobile App guided remote exercise-based rehabilitation program; MedFit App, a Behavior-Changing, Theoretically Informed Mobile App for Patient Self-Management of Cardiovascular Disease	mobil	Specific health service	specific public	adults	somatisch	Cardiovascular disease (CVD)	behaviour change	rehabilitation setting	digital supportive component of a treatment	B: Promoting good health	1.6 On-demand information services to clients	mixed-method	presentation of app; standardized questionnaire; focus group	yes	UTAUT 2	no	no	2	yes	no	no	no	no	no	.	yes	no	useroriented aspects	no	n.a.	Usability	usability, acceptability	acceptance, usability, facilitating conditions, effort expectancy, social influence, performance expectancy, hedonic motivation	2	no	yes	yes	no	no	no	no	no
Duff O., Walsh D., Malone S., McDermott L., Furlong B., O'Connor N., Moran K., Woods C.	MedFit App, a Behavior-Changing, Theoretically Informed Mobile App for Patient Self-Managementof Cardiovascular Disease: User-Centered Development	2018	10.2196/formative.9550	https://formative.jmir.org/2018/1/e8/	Background: The MedFit app is designed to facilitate participation of people with cardiovascular disease (CVD) in an exercise-based rehabilitation program remotely. This paper details the development for the MedFit app. Objective: The aim of this research was to develop a behavior change, theoretically informed exercise rehabilitation mobile app for adults with CVD by following the early stages o…	sekE	Mobile App guided remote exercise-based rehabilitation program; MedFit App, a Behavior-Changing, Theoretically Informed Mobile App for Patient Self-Management of Cardiovascular Disease	mobil	Specific health service	specific public	adults	somatisch	Cardiovascular disease (CVD)	behaviour change	rehabilitation setting	digital supportive component of a treatment	B: Promoting good health	1.6 On-demand information services to clients	qualitative	2-week testing phase; semistructured focus group	no	none	no	no	2	no	no	no	no	no	yes	up to 1 month/4 weeks	yes	no	useroriented aspects	no	n.a.	Feasibility	Feasibility	usability, impressions, suggestions for improvement	2	no	no	yes	no	no	no	yes	no
Ebenfeld, Lara; Kleine Stegemann, Stefan; Lehr, Dirk; Ebert, David Daniel; Funk, Burkhardt; Riper, Heleen; Berking, Matthias	A mobile application for panic disorder and agoraphobia: Insights from a multi-methods feasibility study	2020	10.1016/j.invent.2019.100296	https://www.sciencedirect.com/science/article/pii/S2214782919300181	Background Panic disorder with and without agoraphobia (PD) is a common psychological disorder. Internet-based interventions have the potential to offer highly scalable low-threshold evidence-based care to people suffering from PD. GET.ON Panic is a newly developed internet-based intervention addressing symptoms of PD. In order to transfer the training into the daily life of the individuals, we i…	primE	iCBT. GET.ON Panic App is part of the hybrid online training GET.ON Panic. Ist heute eine dauerhafte DiGA!	mobil	Specific health service	patient	adults	mental	psychological disorder (aggrophobia)	behaviour change	primary/ambulant/outpatient care setting	digital supportive component of a treatment	B: Health and care diaries	1.4 Personal Health Tracking	mixed-method	baseline survey; testing phase/trial; follow-up survey; standadized questionnaire; semi-structured interview; analysis of system data (recording of number of intercations, app usage)	yes	SUS, TAM, Client Satisfaction Questionnaire- CSQ; context specific meassurements (PAS; Agoraphobic Cognitions Questionnaire (ACQ); Body Sensation Questionnaire; Mobility Inventory; Hamilton Anxiety Rating Scale; German version1 of the Centre for Epidemiological Studies Depression Scale)	yes	yes	4	yes	yes	no	no	yes	yes	unclear	no	no	multiple aspects	no	n.a.	Multiple/unclear	feasibility	initial clinical outcomes; Usability; Acceptance (Perceived Usefulness; Perceived Usability; Perceived Enjoyment); app usage	3	yes	no	yes	no	no	yes	no	no
Eliasen A, Abildtoft MK, Krogh NS, Rechnitzer C, Brok JS, Mathiasen R, Schmiegelow K, Dalhoff KP.	Smartphone App to Self-Monitor Nausea During Pediatric Chemotherapy Treatment: User-Centered Design Process	2020	10.2196/18564	https://mhealth.jmir.org/2020/7/e18564/	Background Nausea and vomiting are common and distressing side effects for children receiving chemotherapy. Limited evidence is available to guide antiemetic recommendations; therefore, prospective and reliable evaluation of antiemetic efficacy is needed. Smartphone apps can be used to effortlessly and precisely collect patient-reported outcomes in real time. Objective Our objective was to develo…	sekE	Smartphone App to Self-Monitor Nausea During Pediatric Chemotherapy Treatment	mobil	Specific health service	patient	kids & adolescenzes <18	somatisch	cancer	self management	primary/ambulant/outpatient care setting	Monitoring	B: Health and care diaries	1.4 Personal Health Tracking	qualitative	testing sessions with opened enden questions,	no	none	no	no	2	no	yes	no	no	no	yes	<1 day	no	no	useroriented aspects	no	n.a.	Usability	Usability	general feedback, suggestions for impprovement	2	no	no	yes	no	no	no	yes	no
Eliasen A, Abildtoft MK, Krogh NS, Rechnitzer C, Brok JS, Mathiasen R, Schmiegelow K, Dalhoff KP.	Smartphone App to Self-Monitor Nausea During Pediatric Chemotherapy Treatment: User-Centered Design Process	2020	10.2196/18564	https://mhealth.jmir.org/2020/7/e18564/	Background Nausea and vomiting are common and distressing side effects for children receiving chemotherapy. Limited evidence is available to guide antiemetic recommendations; therefore, prospective and reliable evaluation of antiemetic efficacy is needed. Smartphone apps can be used to effortlessly and precisely collect patient-reported outcomes in real time. Objective Our objective was to develo…	sekE	Smartphone App to Self-Monitor Nausea During Pediatric Chemotherapy Treatment	mobil	Specific health service	patient	kids & adolescenzes <18	somatisch	cancer	self management	primary/ambulant/outpatient care setting	Monitoring	B: Health and care diaries	1.4 Personal Health Tracking	qualitative	testing phase; semi-structured interview;	no	.	no	no	2	no	yes	no	no	no	yes	<1 day	no	no	useroriented aspects	no	n.a.	usability	Usability, adherence to use	general impression, ease to use,	2	no	yes	yes	no	no	no	no	no
Fanio J, Zeng E, Wang B, Slotwiner DJ, Reading Turchioe M.	Designing for patient decision-making: Design challenges generated by patients with atrial fibrillation during evaluation of a decision aid prototype	2023	10.3389/fdgth.2022.1086652	https://www.frontiersin.org/articles/10.3389/fdgth.2022.1086652/full	Shared decision-making (SDM) empowers patients and care teams to determine the best treatment plan in alignment with the patient's preferences and goals. Decision aids are proven tools to support high quality SDM. Patients with atrial fibrillation (AF), the most common cardiac arrhythmia, struggle to identify optimal rhythm and symptom management strategies and could benefit from a decision aid. …	primE	.	unclear/other	Specific health service	patient	adults	somatisch	atrial fibrillation (AF)/ Vorhofflimmern	self management	general health care setting/ own home	self management (incl. decision aid, care management)	C: Treat a condition	1.1 Targeted client communication	mixed-method	baseline survey; standardized questionnaire; think loud (audio 6 visual recording of participants exploring prototype)	yes	International Organization for Standardization (ISO) 9,186 method; Decision Aid Acceptability Scale; context-specific measurements (Controls-Preferences Scale, Decisional Conflict Scale)	yes	yes	2	yes	no	no	yes	no	no	.	no	no	useroriented aspects	no	n.a.	Usability	usability, comprehensibility	usability, appearance, satisfaction,	1	no	no	yes	no	no	no	no	no
Farinango C.D., Benavides J.S., Cerón J.D., López D.M., Álvarez R.E.	Human-centered design of a personal health record system for metabolic syndrome management based on the ISO 9241-210:2010 standard	2018	10.2147/JMDH.S150976	https://www.dovepress.com/human-centered-design-of-a-personal-health-record-system-for-metabolic-peer-reviewed-fulltext-article-JMDH	Background: Previous studies have demonstrated the effectiveness of information and communication technologies to support healthy lifestyle interventions. In particular, personal health record systems (PHR-Ss) empower self-care, essential to support lifestyle changes. Approaches such as the user-centered design (UCD), which is already a standard within the software industry (ISO 9241-210:2010), p…	sekE	personal health record system for metabolic syndrome management based on the ISO 9241-210:2010 standard	unclear/other	Specific health service	specific public	adults with MS risk	somatisch	metabolic syndrome	self management	general health care setting/ own home	self management (incl. decision aid, care management)	B: Health and care diaries	1.4 Personal Health Tracking	mixed-method	short testing phase; task-based usability session; Think Aloud; standardised questionnaire	yes	SUS; ISO/IEC 25022 Systems and Software Quality Requirements and Evaluation (SQUARE)	no	no	4	yes	no	yes	yes	no	yes	<1 day	no	no	useroriented aspects	no	n.a.	Multiple/unclear	Usability	efficiency, effectiveness, and user satisfaction	1	no	no	yes	no	no	no	no	no
Feldman AG, Moore S, Bull S, Morris MA, Wilson K, Bell C, Collins MM, Denize KM, Kempe A.	A Smartphone App to Increase Immunizations in the Pediatric Solid Organ Transplant Population: Development and Initial Usability Study	2022	10.2196/32273	https://formative.jmir.org/2022/1/e32273	Background: Vaccine-preventable infections result in significant morbidity, mortality, and costs in pediatric transplant recipients. However, at the time of transplant, less than 20% of children are up-to-date for age-appropriate immunizations that could prevent these diseases. Smartphone apps have the potential to increase immunization rates through their ability to provide vaccine education, se…	sekE	smartphone app, Immunize PediatricTransplant, to promote pretransplant immunization. app contains information about vaccine use in the pretransplant period, houses a complete immunization record for each child, includes a communication tool for parents and care providers, and sends automated reminders to parents and care providers when immunizations are due	mobil	Specific health service	patient	kids & adolescenzes <18	somatisch	Pediatric Solid Organ Transplant Population	self management	preventiv/promotion	digital supportive component of a treatment	C: Treat a condition	1.1 Targeted client communication	qualitative	focus groups; semi-structured discussion	no	none	no	no	1	no	no	no	no	no	no	.	yes	no	multiple aspects	no	n.a.	Multiple/unclear	usability and functionality	engagement, functionality, aesthetics, information quality of the app, accesibility	3	no	yes	no	yes	yes	no	no	no
Feldman AG, Moore S, Bull S, Morris MA, Wilson K, Bell C, Collins MM, Denize KM, Kempe A.	A Smartphone App to Increase Immunizations in the Pediatric Solid Organ Transplant Population: Development and Initial Usability Study	2022	10.2196/32273	https://formative.jmir.org/2022/1/e32273	Background: Vaccine-preventable infections result in significant morbidity, mortality, and costs in pediatric transplant recipients. However, at the time of transplant, less than 20% of children are up-to-date for age-appropriate immunizations that could prevent these diseases. Smartphone apps have the potential to increase immunization rates through their ability to provide vaccine education, se…	sekE	smartphone app, Immunize PediatricTransplant, to promote pretransplant immunization. app contains information about vaccine use in the pretransplant period, houses a complete immunization record for each child, includes a communication tool for parents and care providers, and sends automated reminders to parents and care providers when immunizations are due	mobil	Specific health service	patient	kids & adolescenzes <18	somatisch	Pediatric Solid Organ Transplant Population	self management	preventiv/promotion	digital supportive component of a treatment	C: Treat a condition	1.1 Targeted client communication	mixed-method	standardized questionnaire, think-aloud walk-through	yes	Mobile Application Rating System (uMARS)	no	no	3	yes	no	no	yes	no	no	.	no	Walkthrough	multiple aspects	no	n.a.	Multiple/unclear	usability	general impression, engagement, functionality, aesthetics, and information quality of the app	4	no	yes	yes	yes	yes	no	no	no
Fico G., Martinez-Millana A., Leuteritz J.-P., Fioravanti A., Beltrán-Jaunsarás M.E., Traver V., Arredondo M.T.	User Centered Design to Improve Information Exchange in Diabetes Care Through eHealth: Results from a Small Scale Exploratory Study	2020	10.1007/s10916-019-1472-5	https://link.springer.com/article/10.1007/s10916-019-1472-5	Heterogeneity of people with diabetes makes maintaining blood glucose control and achieving therapy adherence a challenge. It is fundamental that patients get actively involved in the management of the disease in their living environments. The objective of this paper is to evaluate the use and acceptance of a self-management system for diabetes developed with User Centered Design Principles in co…	sekE	Self-management-system to Improve Information Exchange in Diabetes Care	hybrid	Specific health service	specific public	adults	somatisch	Diabetes Typ 2 & 1	self management	general health care setting/ own home	self management (incl. decision aid, care management)	B: Health and care diaries	1.4 Personal Health Tracking	quantitative	4-week testing phase; standardized questionnaire; system evaluation for actual usage	yes	AttrakDiff questionnaire for user satisfaction; Davis questionnaire for PU	no	no	3	yes	no	no	no	yes	yes	up to 1 month/4 weeks	no	no	useroriented aspects	no	n.a.	Usability	usage, acceptance	usage, the compliance, the attractiveness and the perceived usefulness	2	no	no	yes	no	no	yes	no	no
Floch J., Vilarinho T., Zettl A., Ibanez-Sanchez G., Calvo-Lerma J., Stav E., Haro P.H., Aalberg A.L., Fides-Valero A., Bayo Montón J.L.	Users’ experiences of a mobile health self-management approach for the treatment of cystic fibrosis: Mixed methods study	2020	10.2196/15896	https://mhealth.jmir.org/2020/7/e15896/	Background: Despite a large number of clinical trials aiming at evaluating the digital self-management of chronic diseases, there is little discussion about users’ experiences with digital approaches. However, a good user experience is a critical factor for technology adoption. Understanding users’ experiences can inform the design of approaches toward increased motivation for digital self-manage…	sekE	self-management app for patients and parents and a web tool for health care professionals; Mobile Health Self-Management Approach for the Treatment of Cystic Fibrosis. MyCyFAPP	hybrid	Specific health service	patient	kids & adolescenzes <18	somatisch	chronic illness (CI)- cystic fibrosis (CF)	self management	general health care setting/ own home	self management (incl. decision aid, care management)	B: Health and care diaries	1.4 Personal Health Tracking	mixed-method	semi-structured interview, srveys embedded in app; 6-month testing phase	no	none, because SUS, TAM and others were found to be too complex	no	yes	3	yes	yes	no	no	no	yes	longer than 1 month/4 weeks	no	no	multiple aspects	no	n.a.	Multiple/unclear	usability	user acceptance, impact on quality of life, Usability, Expectations, and Experiences	3	yes	yes	yes	no	no	no	no	no
Georgsson M, Staggers N.	Quantifying usability: an evaluation of a diabetes mHealth system on effectiveness, efficiency, and satisfaction metrics with associated user characteristics	2016	10.1093/jamia/ocv099	https://academic.oup.com/jamia/article/23/1/5/2380010	Objective: Mobile health (mHealth) systems are becoming more common for chronic disease management, but usability studies are still needed on patients' perspectives and mHealth interaction performance. This deficiency is addressed by our quantitative usability study of a mHealth diabetes system evaluating patients' task performance, satisfaction, and the relationship of these measures to user cha…	primE	interactive algorithm-based mobile short messaging service management system with an accompanying web portal for patients with diabetes- Care4Life	web	Specific health service	specific public	adults	somatisch	Diabetes Typ 2	self management	general health care setting/ own home	self management (incl. decision aid, care management)	B: Health and care diaries	1.4 Personal Health Tracking	mixed-method	task-based usability session; standardized questionnaires	yes	SUS	no	no	2	yes	no	yes	no	no	no	.	no	no	useroriented aspects	yes	ISO 9241-11	Multiple/unclear	usability	effectiveness, efficiency and satisfaction	1	no	no	yes	no	no	no	no	no
Georgsson, Mattias; Staggers, Nancy; Årsand, Eirik; Kushniruk, Andre	Employing a user-centered cognitive walkthrough to evaluate a mHealth diabetes self-management application: A case study and beginning method validation	2019	10.1016/j.jbi.2019.103110	https://www.sciencedirect.com/science/article/pii/S1532046419300280	Introduction Self-management of chronic diseases using mobile health (mHealth) systems and applications is becoming common. Current evaluation methods such as formal usability testing can be very costly and time-consuming; others may be more efficient but lack a user focus. We propose an enhanced cognitive walkthrough (CW) method, the user-centered CW (UC-CW), to address identified deficiencies i…	primE	Self-management of chronic diseases using mobile health	mobil	Specific health service	specific public	adults	somatisch	Diabetes Typ 2 & 1	self management	general health care setting/ own home	self management (incl. decision aid, care management)	B: Health and care diaries	1.4 Personal Health Tracking	mixed-method	questionnaire, interview, user-centered cognitive walkthrough or think aloud,	yes	NASA RTLX instrument based on the original NASA-Task Load Index developed by Hart and Staveland.	no	no	4	yes	yes	no	yes	no	no	.	no	Cognitive walkthrough	useroriented aspects	no	n.a.	Multiple/unclear	effectiveness, efficiency and user acceptance	effectiveness, efficiency and user acceptance	1	no	no	yes	no	no	no	no	no
Gowarty MA, Longacre MR, Vilardaga R, Kung NJ, Gaughan-Maher AE, Brunette MF.	Usability and Acceptability of Two Smartphone Apps for Smoking Cessation Among Young Adults With Serious Mental Illness: Mixed Methods Study	2021	10.2196/26873	https://mental.jmir.org/2021/7/e26873/	Background Young adults with serious mental illness (SMI) have higher smoking rates and lower cessation rates than young adults without SMI. Scalable interventions such as smartphone apps with evidence-based content (eg, the National Cancer Institute’s [NCI’s] QuitGuide and quitSTART) could increase access to potentially appealing and effective treatment for this group but have yet to be tested i…	primE	2 smoking cessation apps based on behavioral change theories and clinical practice guidelines- one designed for adults (QuitGuide) and the other designed for teens (quitSTART).	mobil	Generic health service	patient	young adults	mental	smoking cessation interventions in people with SMI	behaviour change	preventiv/promotion	individual info with tailoring	B: Promoting good health	1.1 Targeted client communication	mixed-method	semistructured, open-ended qualitative interview to assess perceived ease of use and acceptability of the apps/ assessing demographics, tobacco use, and technology use; task-based usability session; think aloud being audio & video recorded,	yes	context-specific framework (Fagerström test for nicotine dependence); SUS; Post-Study System Usability Questionnaire- PSSUQ; Usefulness, Satisfaction, and Ease of Use Questionnaire/ USE	no	no	4	yes	yes	yes	yes	no	no	.	no	no	useroriented aspects	no	n.a.	Usability	usability, acceptability	smoking status, perceptions of acceptability and usability, and task performance	2	yes	no	yes	no	no	no	no	no
Gowarty MA, Longacre MR, Vilardaga R, Kung NJ, Gaughan-Maher AE, Brunette MF.	Usability and Acceptability of Two Smartphone Apps for Smoking Cessation Among Young Adults With Serious Mental Illness: Mixed Methods Study	2021	10.2196/26873	https://mental.jmir.org/2021/7/e26873/	Background Young adults with serious mental illness (SMI) have higher smoking rates and lower cessation rates than young adults without SMI. Scalable interventions such as smartphone apps with evidence-based content (eg, the National Cancer Institute’s [NCI’s] QuitGuide and quitSTART) could increase access to potentially appealing and effective treatment for this group but have yet to be tested i…	primE	2 smoking cessation apps based on behavioral change theories and clinical practice guidelines- one designed for adults (QuitGuide) and the other designed for teens (quitSTART).	mobil	Generic health service	patient	young adults	mental	smoking cessation interventions in people with SMI	behaviour change	preventiv/promotion	individual info with tailoring	B: Promoting good health	1.1 Targeted client communication	mixed-method	semistructured, open-ended qualitative interview to assess perceived ease of use and acceptability of the apps/ for assessing history of technology use (eg, frequency of internet use and app use); analyzing app usage data	yes	Fagerström test for nicotine dependence; SUS; Post-Study System Usability Questionnaire- PSSUQ; Usefulness, Satisfaction, and Ease of Use Questionnaire USE	yes	no	2	yes	yes	no	no	no	no	.	no	no	useroriented aspects	no	n.a.	Multiple/unclear	usability, acceptability	smoking status, perceptions of acceptability and usability, and task performance, system usage	3	yes	no	yes	no	no	yes	no	no
Graetz I, Hu X, Curry AN, Robles A, Vidal GA, Schwartzberg LS.	Mobile application to support oncology patients during treatment on patient outcomes: Evidence from a randomized controlled trial	2023	10.1002/cam4.5351	https://onlinelibrary.wiley.com/doi/full/10.1002/cam4.5351	Background Cancer treatment requires substantial demands on patients and their caregivers. Mobile apps can provide support for self‐management during oncology treatment, but few have been rigorously evaluated. Methods A 3‐month randomized controlled trial was conducted at a large cancer center to evaluate the efficacy of an app (LivingWith®) that provides self‐management support during cancer tre…	primE	app (LivingWith®) that provides self-management support during cancer treatment on quality of life and health care utilization.	mobil	Specific health service	undefined public	adults	somatisch	cancer	self management	general health care setting/ own home	self management (incl. decision aid, care management)	unclear/multiple	unclear/multiple	quantitative	standardizes questionnaires & self-designed survey incl. free text feedback	yes	to asess quality of life: Functional Assessment of Cancer Therapy-General (FACT-G) and the Short-Form Health Survey (SF-12); to assess care utilization: National Health Interview Survey;	no	yes	1	yes	no	no	no	no	no	.	no	no	multiple aspects	no	n.a.	Multiple/unclear	efficacy	self-reported quality of life, health care utilization, and usability of the app	3	yes	yes	yes	no	no	no	no	no
Gray C.S., Gill A., Khan A.I., Hans P.K., Kuluski K., Cott C.	The electronic patient reported outcome tool: Testing usability and feasibility of a mobile app and portal to support care for patients with complex chronic disease and disability in primary care settings	2016	10.2196/mhealth.5331	https://mhealth.jmir.org/2016/2/e58/	Background: People experiencing complex chronic disease and disability (CCDD) face some of the greatest challenges of any patient population. Primary care providers find it difficult to manage multiple discordant conditions and symptoms and often complex social challenges experienced by these patients. The electronic Patient Reported Outcome (ePRO) tool is designed to overcome some of these chall…	primE	electronic Patient Reported Outcome (ePRO) tool. Mobile App and Portal to Support Care for Patients With Complex Chronic Disease and Disability in Primary Care Settings	hybrid	Generic health service	patient	adults	somatisch	complex chronic disease and disability (CCDD)	.	primary/ambulant/outpatient care setting	Monitoring	B: Health and care diaries	1.4 Personal Health Tracking	mixed-method	focus groups and interviews, analysis of system data	yes	Study is based on “Fit between Individuals, Task and Technology” (FITT) framework	no	no	3	no	yes	no	no	yes	no	.	yes	no	multiple aspects	yes	FITT framework based on Sheehan et al.	Multiple/unclear	usability, feasibility	Feasibility (User, task, technology); Usability (Efficiency, effectiveness, learnability, satisfaction); usage	4	no	yes	yes	yes	no	yes	no	no
Happe L, Sgraja M, Hein A, Diekmann R.	Iterative Development and Applicability of a Tablet-Based e-Coach for Older Adults in Rehabilitation Units to Improve Nutrition and Physical Activity: Usability Study	2022	10.2196/31823	https://humanfactors.jmir.org/2022/1/e31823	Background Maintaining nutrition and exercise strategies after rehabilitation can be difficult for older people with malnutrition or limited mobility. A technical assistance system such as an e-coach could help to positively influence changes in dietary and exercise behavior and contribute to a sustainable improvement in one’s nutrition and mobility status. Most apps do not provide a combination …	sekE	tablet-Based nutrition and mobility e-coach based on individual health behaviour change stages, suitable for older adults (≥65 years) in Rehabilitation	web	Specific health service	specific public	oldies >65	somatisch	non specific. Oldies in reha	behaviour change on physical activity and nutrition topics	rehabilitation setting	individual info with tailoring	B: Promoting good health	1.1 Targeted client communication	mixed-method	standardized questionnaire, task-based usability session, think aloud	yes	SUS; questionnaire developed by Neyer et al; context-specific frameworks (Mini Nutritional Assessment-Short Form (MNA-SF) & a survey of nutritional behavior based on an eating protocol for a typical day)	yes	no	3	yes	no	yes	yes	no	no	.	no	no	multiple aspects	no	n.a.	Multiple/unclear	usability, comprehension	general feedback, comprehension, navigation, design	3	no	no	yes	yes	yes	no	no	no
Haque M.S., Kangas M., Jämsä T.	A persuasive mhealth behavioral change intervention for promoting physical activity in the workplace: feasibility randomized controlled trial	2020	10.2196/15083	https://formative.jmir.org/2020/5/e15083	Background: Employees in an office setting are more likely to remain physically inactive. Physical inactivity has become one of the major barriers to overcoming the risk factors for anxiety, depression, coronary heart disease, certain cancers, and type 2 diabetes. Currently, there is a gap in mobile health (mHealth) apps to promote physical activity (PA) for workers in the workplace. Studies on b…	primE	app to promote physical activity (PA) for workers in the workplace	mobil	General health promotion	undefined public	adults	somatisch	non specific	behaviour change, physical activity	preventiv/promotion	individual info with tailoring	B: Promoting good health	1.1 Targeted client communication	mixed-method	survey, Semistructured interviews	no	none	no	yes	2	yes	yes	no	no	no	no	.	no	no	useroriented aspects	no	n.a.	Feasibility	feasibility	physical activity, autonomy, competence, relatedness, general design and usability feedback	3	no	yes	yes	yes	no	no	no	no
Harte R, Quinlan LR, Glynn L, Rodríguez-Molinero A, Baker PM, Scharf T, ÓLaighin G.	Human-Centered Design Study: Enhancing the Usability of a Mobile Phone App in an Integrated Falls Risk Detection System for Use by Older Adult Users	2017	10.2196/mhealth.7046	https://mhealth.jmir.org/2017/5/e71/	Background Design processes such as human-centered design (HCD), which involve the end user throughout the product development and testing process, can be crucial in ensuring that the product meets the needs and capabilities of the user, particularly in terms of safety and user experience. The structured and iterative nature of HCD can often conflict with the necessary rapid product development l…	sekE	smartphone app that was to be used within a connected health fall risk detection system	mobil	Specific health service	specific public	oldies >65	somatisch	fall detection	.	general health care setting/ own home	Monitoring	unclear/multiple	1.4 Personal Health Tracking	mixed-method	Use Case Analysis; standardized tests to measure different capabilities, standardize questionnaire	yes	SUS	no	no	2	yes	no	yes	no	no	no	.	no	no	useroriented aspects	no	n.a.	Usability	usability, user experience	usability- problems	1	no	no	yes	no	no	no	no	no
Harte R, Quinlan LR, Glynn L, Rodríguez-Molinero A, Baker PM, Scharf T, ÓLaighin G.	Human-Centered Design Study: Enhancing the Usability of a Mobile Phone App in an Integrated Falls Risk Detection System for Use by Older Adult Users	2017	10.2196/mhealth.7046	https://mhealth.jmir.org/2017/5/e71/	Background Design processes such as human-centered design (HCD), which involve the end user throughout the product development and testing process, can be crucial in ensuring that the product meets the needs and capabilities of the user, particularly in terms of safety and user experience. The structured and iterative nature of HCD can often conflict with the necessary rapid product development l…	sekE	smartphone app that was to be used within a connected health fall risk detection system	mobil	Specific health service	specific public	oldies >65	somatisch	fall detection	.	general health care setting/ own home	Monitoring	unclear/multiple	1.4 Personal Health Tracking	mixed-method	task-based usability session; standardizes questionnaire	yes	after scenario questionnaire (ASQ), NASA Task Load Index (NASA-TLX), SUS	no	no	2	yes	no	yes	no	no	no	.	no	no	useroriented aspects	no	n.a.	Usability	usability, satisfaction	usability, performance	1	no	no	yes	no	no	no	no	no
Haynes SC, Kim KK.	A mobile system for the improvement of heart failure management: Evaluation of a prototype	2018	PMCID: PMC5977691	https://www.ncbi.nlm.nih.gov/pmc/articles/PMC5977691/	Management of heart failure is complex, often involving interaction with multiple providers, monitoring of symptoms, and numerous medications. Employing principles of user-centered design, we developed a high- fidelity prototype of a mobile system for heart failure self-management and care coordination. Participants, including both heart failure patients and health care providers, tested the mobi…	primE	mobile system for heart failure self-management of complex chronic diseas and care coordination	mobil	Specific health service	patient	adults	somatisch	Heart failure (HF), chronic diseas	self management	general health care setting/ own home	self management (incl. decision aid, care management)	unclear/multiple	1.1 Targeted client communication	qualitative	Scenario-based usability sessions, think-aloud, semistructured interview	no	none	no	no	3	no	yes	yes	yes	no	no	.	no	no	multiple aspects	no	n.a.	Multiple/unclear	usability	strengths and weaknesses of the prototype, additional necessary features and functionalities, and willingness to use the technology	3	no	yes	no	yes	no	no	yes	no
Hearn J., Wali S., Birungi P., Cafazzo J.A., Ssinabulya I., Akiteng A.R., Ross H.J., Seto E., Schwartz J.I.	A digital self-care intervention for Ugandan patients with heart failure and their clinicians: User-centred design and usability study	2022	10.1177/20552076221129064	https://journals.sagepub.com/doi/10.1177/20552076221129064	Background: The prevalence of heart failure (HF) is increasing in Uganda. Ugandan patients with HF report receiving limited information about their illness and associated self-care behaviours. Interventions targeted at improving HF self-care have been shown to improve patient quality of life and reduce hospitalizations in high-income countries. However, such interventions remain underutilized in …	sekE	digital health intervention that allows patients to report daily HF symptoms, receive tailored treatment advice and connect with a clinician when showing signs of decompensation	mobil	Specific health service	patient	adults	somatisch	Heart failure (HF)	self management	primary/ambulant/outpatient care setting	self management (incl. decision aid, care management)	B: Communication about healthcare	1.1 Targeted client communication	qualitative	Scenario-based usability session, interviews	no	none	no	no	2	no	yes	yes	no	no	no	.	no	no	useroriented aspects	no	n.a.	Multiple/unclear	usability	acceptance and feasibility; functionality	2	no	no	yes	yes	no	no	no	no
Heffner J.L., Catz S.L., Klasnja P., Tiffany B., McClure J.B.	Development of a mobile health intervention with personal experiments for smokers who are ambivalent about quitting: Formative design and testing	2020	10.2196/21784	https://formative.jmir.org/2020/8/e21784/	Background: The majority of cigarette smokers want to quit someday but are not ready to commit to long-term abstinence. However, available smoking cessation treatments are not well-suited to meet the needs of these ambivalent smokers. Low-cost, high-reach mobile health (mHealth) interventions may be a cost-efficient means of offering assistance to ambivalent smokers, yet there are currently no ev…	sekE	self-guided program, Quit smoking application	mobil	Generic health service	specific public	adults	mental	smoking cessation	behaviour change	preventiv/promotion	individual info with tailoring	B: Promoting good health	1.1 Targeted client communication	mixed-method	survey for assessing baseline (demographics, digital experience, etc.), motivation and self-efficacy, overall perceptions and impact of the program; scenario/experiment-based usability session	no	none.	no	yes	2	yes	no	yes	no	no	no	.	no	no	useroriented aspects	no	n.a.	Usability	user experience	user receptivity and the potential impact of the experiments on motivation and self-efficacy	1	no	yes	no	no	no	no	no	no
Heffner JL, Watson NL, Serfozo E, Kelly MM, Reilly ED, Kim D, Baker K, Scout NFN, Karekla M.	An Avatar-Led Digital Smoking Cessation Program for Sexual and Gender Minority Young Adults: Intervention Development and Results of a Single-Arm Pilot Trial	2021	10.2196/30241	https://formative.jmir.org/2021/7/e30241	Background Sexual and gender minority young adults have a high prevalence of smoking and unique barriers to accessing tobacco treatment. Objective To address these challenges as well as their preferences for sexual and gender minority–targeted interventions and digital programs, we developed and evaluated the acceptability, preliminary efficacy, and impact on theory-based change processes of an a…	primE	digital cessation program targeted for sexual and gender minority young adult tobacco users	web	Generic health service	specific public	young adults (18-30)	mental	smoking cessation	behaviour change	preventiv/promotion	individual info with tailoring	B: Promoting good health	1.1 Targeted client communication	mixed-method	baseline survey (demographics, digital experience, smoking behaviour, etc.); 2 month-testing; follow-up survey incl. standardizes questionnaires ()	no	context-specific frameworks (Fagerström Test for Nicotine Dependence score; Avoidance and Inflexibility Scale; Multidimensional Psychological Flexibility Inventory), Robotic Social Attributes Scale	yes	yes	2	yes	no	no	no	no	yes	longer than 1 month/4 weeks	no	no	useroriented aspects	no	n.a.	Multiple/unclear	feasibility	acceptability (primary outcome), preliminary efficacy (secondary outcome)	2	no	yes	yes	no	no	no	no	no
Heffner JL, Watson NL, Serfozo E, Mull KE, MacPherson L, Gasser M, Bricker JB.	A Behavioral Activation Mobile Health App for Smokers With Depression: Development and Pilot Evaluation in a Single-Arm Trial	2019	10.2196/13728	https://formative.jmir.org/2019/4/e13728/	Background The integration of Behavioral Activation Treatment for Depression (BAT-D) into smoking cessation interventions is a promising approach to address depression as a barrier to quitting. However, this approach has only been tested as a face-to-face intervention, which has low reach. Objective The aims of the study were to develop a BAT-D mobile health app with high potential reach and dete…	primE	A Behavioral Activation Mobile Health App for Smokers With Depression; app, Actify!, that delivers BAT-D (Behavioral Activation Treatment for Depression) as part of a smoking cessation intervention	mobil	Generic health service	specific public	young adults (18-30)	mental	smoking cessation	behaviour change	preventiv/promotion	individual info with tailoring	B: Promoting good health	1.1 Targeted client communication	mixed-method	baseline survey incl. standardised questionaires; analysis of system data (side-views,); 6-week-use; follow-up-survey incl. standardised questionnaires; semistructured interview	no	context-specific frameworks (Fagerström Test for Nicotine Dependence score; Patient Health Questionnaire–9 (PHQ-9); Behavioral Activation for Depression Scale (BADS));	yes	yes	3	yes	yes	no	no	yes	no	.	no	no	multiple aspects	no	n.a.	Multiple/unclear	feasibility, acceptability, and preliminary efficacy	acceptability, engagement, satisfaction (incl. aesthetics, design, ease of use), perceived effects of the app on behavior and mood, preliminary efficacy (clinical outcome); usage	5	yes	yes	yes	yes	no	yes	no	no
Herrmann S, Power B, Rashidi A, Cypher M, Mastaglia F, Grace A, McKinnon E, Sarrot P, Michau C, Skinner M, Desai R, Duracinsky M.	Supporting Patient-Clinician Interaction in Chronic HIV Care: Design and Development of a Patient-Reported Outcomes Software Application	2021	10.2196/27861	https://www.jmir.org/2021/7/e27861/	Background The consideration of health-related quality of life (HRQL) is a hallmark of best practice in HIV care. Information technology offers an opportunity to more closely engage patients with chronic HIV infection in their long-term management and support a focus on HRQL. However, the implementation of patient-reported outcome (PRO) measures, such as HRQL in routine care, is challenged by the…	sekE	multimedia software platform platform to facilitate the use of PROs in the context of chronic HIV infection	hybrid	Generic health service	specific public	adults	somatisch	HIV	.	primary/ambulant/outpatient care setting	Interaction with care providers- data transfer	unclear/multiple	1.1 Targeted client communication	mixed-method	4 questionnaires, including the 2 validated frameworks and 1 usability questionnaire; think-aloud	no	DASS-21; PROQOL-HIV	yes	no	2	yes	no	no	yes	no	no	.	no	no	useroriented aspects	no	n.a.	Usability	usability, acceptability	usability, acceptability	1	no	no	yes	no	no	no	no	no
Herrmann S, Power B, Rashidi A, Cypher M, Mastaglia F, Grace A, McKinnon E, Sarrot P, Michau C, Skinner M, Desai R, Duracinsky M.	Supporting Patient-Clinician Interaction in Chronic HIV Care: Design and Development of a Patient-Reported Outcomes Software Application	2021	10.2196/27861	https://www.jmir.org/2021/7/e27861/	Background The consideration of health-related quality of life (HRQL) is a hallmark of best practice in HIV care. Information technology offers an opportunity to more closely engage patients with chronic HIV infection in their long-term management and support a focus on HRQL. However, the implementation of patient-reported outcome (PRO) measures, such as HRQL in routine care, is challenged by the…	sekE	multimedia software platform platform to facilitate the use of PROs in the context of chronic HIV infection	hybrid	Generic health service	specific public	adults	somatisch	HIV	.	primary/ambulant/outpatient care setting	Interaction with care providers- data transfer	unclear/multiple	1.1 Targeted client communication	qualitative	semidirected interviews,	no	context-specific frameworks (Anxiety and Stress Scale (DASS-21); Patient Reported Outcomes Quality of Life-HIV (PROQOL-HIV); HRQL instrument specific for HIV)	yes	no	1	no	yes	no	no	no	no	.	no	no	multiple aspects	no	n.a.	Multiple/unclear	usability, acceptability	usability, acceptability, Design, clinical outcomes	3	yes	no	yes	yes	no	no	no	no
Hoffman AS, Bateman DR, Ganoe C, Punjasthitkul S, Das AK, Hoffman DB, Housten AJ, Peirce HA, Dreyer L, Tang C, Bennett A, Bartels SJ.	Development and Field Testing of a Long-Term Care Decision Aid Website for Older Adults: Engaging Patients and Caregivers in User-Centered Design	2020	10.1093/geront/gnz141	https://academic.oup.com/gerontologist/article/60/5/935/5644059	Background and Objectives Decisions about long-term care and financing can be difficult to comprehend, consider, and communicate. In a previous needs assessment, families in rural areas requested a patient-facing website; however, questions arose about the acceptability of an online tool for older adults. This study engaged older adults and family caregivers in (a) designing and refining an inter…	sekE	Long-Term Care Decision Aid Website for Older Adults	web	health information	specific public	oldies >65	somatisch	non specific	decision aid	general health care setting/ own home	self management (incl. decision aid, care management)	unclear/multiple	1.1 Targeted client communication	mixed-method	questionnaires, Semistructured interviews	no	.	no	no	2	yes	yes	no	no	no	no	.	no	no	useroriented aspects	no	n.a.	Multiple/unclear	feasibility, utility, and acceptability	wording, structure, navigation, and potential accessibility features	3	no	no	yes	yes	yes	no	no	no
Hoffman AS, Bateman DR, Ganoe C, Punjasthitkul S, Das AK, Hoffman DB, Housten AJ, Peirce HA, Dreyer L, Tang C, Bennett A, Bartels SJ.	Development and Field Testing of a Long-Term Care Decision Aid Website for Older Adults: Engaging Patients and Caregivers in User-Centered Design	2020	10.1093/geront/gnz141	https://academic.oup.com/gerontologist/article/60/5/935/5644059	Background and Objectives Decisions about long-term care and financing can be difficult to comprehend, consider, and communicate. In a previous needs assessment, families in rural areas requested a patient-facing website; however, questions arose about the acceptability of an online tool for older adults. This study engaged older adults and family caregivers in (a) designing and refining an inter…	sekE	Long-Term Care Decision Aid Website for Older Adults	web	health information	specific public	oldies >65	somatisch	non specific	decision aid	general health care setting/ own home	self management (incl. decision aid, care management)	unclear/multiple	1.1 Targeted client communication	mixed-method	standardised questionnaires, Semistructured interviews, think-aloud, task-based usability sessions, analysis of activity (views, time, klicks, interaction)	yes	SURE Scale; Ottawa Acceptability Scale;	yes	no	5	yes	yes	yes	yes	yes	no	.	no	no	multiple aspects	no	n.a.	Multiple/unclear	Feasibility, Utility, and Acceptability	knowledge, decisional conflict, acceptability, suggestions for improvement; usage	4	no	yes	yes	no	no	yes	yes	no
Horsham C, Dutton-Regester K, Antrobus J, Goldston A, Price H, Ford H, Hacker E.	A Virtual Reality Game to Change Sun Protection Behavior and Prevent Cancer: User-Centered Design Approach	2021	10.2196/24652	https://games.jmir.org/2021/1/e24652	Background Public health sun safety campaigns introduced during the 1980s have successfully reduced skin cancer rates in Australia. Despite this success, high rates of sunburn continue to be reported by youth and young adults. As such, new strategies to reinforce sun protection approaches in this demographic are needed. Objective This study aims to develop a virtual reality (VR) game containing p…	sekE	A Virtual Reality Game to Change Sun Protection Behavior and Prevent Cancer	unclear/other	General health promotion	undefined public	adults	somatisch	non specific	behaviour change	preventiv/promotion	self management (incl. decision aid, care management)	B: Promoting good health	1.6 On-demand information services to clients	mixed-method	baseline survey; audio-recorded focus groups or interviews (participants could choose one); follow-up survey	no	.	no	yes	3	yes	yes	no	no	no	no	.	yes	no	useroriented aspects	no	n.a.	Usability	satisfaction	satisfaction, barriers, usability, aesthetics,	2	no	no	yes	yes	no	no	no	no
Hyde Z, Roura R, Varanasi K, McGinn T, Evans J, Verschoore B, Yang C, Labrique A, Ricketts EP, Rothman RE, Latkin CA, Hsieh YH.	Human-centered design development of mHealth patient-to-peer referral tool in the emergency department	2022	10.1177/20552076221143238	https://journals.sagepub.com/doi/full/10.1177/20552076221143238	Background: Given the steady increase of emergency department (ED) visits related to opioid overdoses, this study aims to determine the design and usability of an ED-centered mHealth patient-to-peer referral prototype tool that allows patients to refer peers to comprehensive HIV/HCV and opioid misuse prevention services. Methods: Two iterative focus group discussion (FDG) sessions and one use-cas…	sekE	mobile phone-based referral tool for an ED-centered patient-to-peer referral program for a prevention program that delivers comprehensive HIV and substance abuse prevention services	mobil	Specific health service	patient	adults	mental	drug use	self management	preventiv/promotion	plain info without tailoring	B: Promoting good health	1.1 Targeted client communication	qualitative	scenario-based usability session	no	none	no	no	1	no	no	yes	no	no	no	.	no	no	useroriented aspects	no	n.a.	Feasibility	Feasibility, User-Friendlines	Feasibility, User-Friendlines	1	no	no	yes	no	no	no	no	no
Hyde Z, Roura R, Varanasi K, McGinn T, Evans J, Verschoore B, Yang C, Labrique A, Ricketts EP, Rothman RE, Latkin CA, Hsieh YH.	Human-centered design development of mHealth patient-to-peer referral tool in the emergency department	2022	10.1177/20552076221143238	https://journals.sagepub.com/doi/full/10.1177/20552076221143238	Background: Given the steady increase of emergency department (ED) visits related to opioid overdoses, this study aims to determine the design and usability of an ED-centered mHealth patient-to-peer referral prototype tool that allows patients to refer peers to comprehensive HIV/HCV and opioid misuse prevention services. Methods: Two iterative focus group discussion (FDG) sessions and one use-cas…	sekE	mobile phone-based referral tool for an ED-centered patient-to-peer referral program for a prevention program that delivers comprehensive HIV and substance abuse prevention services	mobil	Specific health service	patient	adults	mental	drug use	self management	preventiv/promotion	plain info without tailoring	B: Promoting good health	1.1 Targeted client communication	qualitative	focus group	no	none	no	no	1	no	no	no	no	no	no	.	yes	no	multiple aspects	no	n.a.	Multiple/unclear	usability and design	Perceived Utility, Usability/Accessibility, Tool Design, and Clarity/Readability, Suggestions for Improvement	4	no	no	yes	yes	yes	no	yes	no
Ingadottir B, Laitonen E, Stefansdottir A, Sigurdardottir AO, Brynjolfsdottir B, Parisod H, Nyman J, Gunnarsdottir K, Jónsdóttir K, Salanterä S, Pakarinen A.	Developing a Health Game to Prepare Preschool Children for Anesthesia: Formative Study Using a Child-Centered Approach	2022	10.2196/31471	https://games.jmir.org/2022/1/e31471	Background: Every year, millions of children undergo medical procedures that require anesthesia. Fear and anxiety are common among young children undergoing such procedures and can interfere with the child's recovery and well-being. Relaxation, distraction, and education are methods that can be used to prepare children and help them cope with fear and anxiety, and serious games may be a suitable …	sekE	computer-based educational health game intended for preschool children	web	Generic health service	specific public	children	generisch/ non specific	non specific		preventiv/promotion	plain info without tailoring	B: Promoting good health	1.1 Targeted client communication	mixed-method	scenario-based usability session (game playing, audio- and video-recorded); interviews	no	none	no	no	2	no	yes	yes	no	no	no	.	no	no	useroriented aspects	no	n.a.	Multiple/unclear	usability	ease of use, attractiveness, and functionality	2	no	no	yes	yes	no	no	no	no
Jarvis T., Mah A.M.L., Wang R.H., Wilson M.G.	Web-Based System Navigation Database to Support Equitable Access to Assistive Technology: Usability Testing Study	2022	10.2196/36949	https://formative.jmir.org/2022/11/e36949	Background: Assistive technology (AT) can contribute to how individuals participate and engage in everyday activities, such as communication and mobility, and facilitates access to the services they require. Navigating Canada’s AT system has been described as fragmented and complex, presenting barriers for individuals who require AT, caregivers, and health service providers. AccessATCanada was de…	primE	centralized web-based resource to help support access to assistive technology by providing information about the existing jurisdictional funding programs and services	web	health information	specific public	adults	generisch/ non specific	non specific	information	preventiv/promotion	plain info without tailoring	B: Promoting good health	1.6 On-demand information services to clients	mixed-method	task-based usability sessions; think-aloud; standardised questionnaire; semistructured interviews	yes	SUS	no	no	4	yes	yes	yes	yes	no	no	.	no	no	useroriented aspects	no	n.a.	Multiple/unclear	usability	effectiveness, user efficiency, and Perceived satisfaction	1	no	no	yes	no	no	no	no	no
Johnson A.K., Haider S., Nikolajuk K., Kuhns L.M., Ott E., Motley D., Hill B., Hirschhorn L.	An mHealth Intervention to Improve Pre-Exposure Prophylaxis Knowledge among Young Black Women in Family Planning Clinics: Development and Usability Study	2022	10.2196/37738	https://formative.jmir.org/2022/7/e37738	Background: Young Black women between the ages of 18 and 24 years are disproportionately impacted by HIV, yet they have a low self-perception of HIV risk and limited exposure to prevention strategies. Pre-exposure prophylaxis (PrEP) is a safe and effective biomedical HIV prevention strategy for those at risk for HIV infection, but uptake has been slow among cisgender women. Family planning clinic…	sekE	app to increase PrEP knowledge and engagement among young Black men who have sex with men	mobil	Generic health service	specific public	young women	preventiv/promotion	HIV prevention	information	preventiv/promotion	plain info without tailoring	B: Promoting good health	1.1 Targeted client communication	quantitative	questionnaires,	no	none	no	no	1	yes	no	no	no	no	no	.	no	no	useroriented aspects	no	n.a.	Feasibility	feasibility, acceptability	impact of the app on PrEP knowledge, Technology Use for Sexual Health, Acceptability and Usability, Improvements	3	no	yes	yes	no	no	no	yes	no
Johnson RW, White BK, Gucciardi DF, Gibson N, Williams SA.	Intervention Mapping of a Gamified Therapy Prescription App for Children With Disabilities: User-Centered Design Approach	2022	10.2196/34588	https://pediatrics.jmir.org/2022/3/e34588	Background: Mobile health (mHealth) apps for children are increasing in availability and scope. Therapy (physiotherapy, speech pathology, and occupational therapy) prescription apps to improve home or school program adherence work best when developed to be highly engaging for children and when they incorporate behavior change techniques (BCTs) within their design. Objective: The aim of this study…	sekE	therapy prescription app for children (aged 6-12 years) with neurodevelopmental disabilities	mobil	Specific health service	patient	children	somatisch	children with disabilities	unclear.	primary/ambulant/outpatient care setting	digital supportive component of a treatment	unclear/multiple	1.1 Targeted client communication	qualitative	think-aloud walk-through	yes	Mobile Application Rating Scale-user version (uMARS)	no	no	2	no	no	no	yes	no	no	.	no	Walkthrough	multiple aspects	no	n.a.	Multiple/unclear	usability	quality, function, usability, engagement, aesthetics, information, subjective quality, engagement,	4	no	yes	yes	yes	yes	no	no	no
Johnston W., Keogh A., Dickson J., Leslie S.J., Megyesi P., Connolly R., Burke D., Caulfield B.	Human-Centered Design of a Digital Health Tool to Promote Effective Self-care in Patients with Heart Failure: Mixed Methods Study	2022	10.2196/34257	https://formative.jmir.org/2022/5/e34257/	Background: Effective self-care is an important factor in the successful management of patients with heart failure (HF). Despite the importance of self-care, most patients with HF are not adequately taught the wide range of skills required to become proficient in self-care. Digital health technology (DHT) may provide a novel solution to support patients at home in effective self-care, with the vi…	sekE	Digital Health Tool to Promote Effective Self-care in Patients With Heart Failure; combination with wearable	mobil	Specific health service	patient	adults	somatisch	heart failure (HF)	self management	primary/ambulant/outpatient care setting	self management (incl. decision aid, care management)	B: Promoting good health	1.1 Targeted client communication	mixed-method	baseline survey; standardises questionnaires; testing phase (2 weeks); semistructured interviews; follow-up survey (party standardized)	yes	context-specific frameworks (European HF Self-care Behavior Scale, Minnesota Living with HF Questionnaire); SUS; Wearable Technology Motivation Scale; Comfort Rating Scale	yes	yes	3	yes	yes	no	no	no	yes	up to 1 month/4 weeks	no	no	useroriented aspects	no	n.a.	Feasibility	feasibility	acceptability, usability, demand, and practicality	1	no	no	yes	no	no	no	no	no
Jonathan GK, Dopke CA, Michaels T, Bank A, Martin CR, Adhikari K, Krakauer RL, Ryan C, McBride A, Babington P, Frauenhofer E, Silver J, Capra C, Simon M, Begale M, Mohr DC, Goulding EH.	A Smartphone-Based Self-management Intervention for Bipolar Disorder (LiveWell): User-Centered Development Approach	2021	10.2196/20424	https://mental.jmir.org/2021/4/e20424	Background: Bipolar disorder is a serious mental illness that results in significant morbidity and mortality. Pharmacotherapy is the primary treatment for bipolar disorder; however, adjunctive psychotherapy can help individuals use self-management strategies to improve outcomes. Yet access to this therapy is limited. Smartphones and other technologies have the potential to increase access to ther…	sekE	smartphone-based self-management intervention for bipolar disorder	mobil	Specific health service	patient	adults	mental	Bipolar Disorder	self management	primary/ambulant/outpatient care setting	self management (incl. decision aid, care management)	unclear/multiple	1.1 Targeted client communication	mixed-method	think aloud walk-through, scenario-based usability session, posttask questionnaire	no	none	no	no	4	yes	no	yes	yes	no	no	.	no	Walkthrough	useroriented aspects	no	n.a.	Usability	usability	usefulness	1	no	no	yes	no	no	no	no	no
Jonathan GK, Dopke CA, Michaels T, Bank A, Martin CR, Adhikari K, Krakauer RL, Ryan C, McBride A, Babington P, Frauenhofer E, Silver J, Capra C, Simon M, Begale M, Mohr DC, Goulding EH.	A Smartphone-Based Self-management Intervention for Bipolar Disorder (LiveWell): User-Centered Development Approach	2021	10.2196/20424	https://mental.jmir.org/2021/4/e20424	Background: Bipolar disorder is a serious mental illness that results in significant morbidity and mortality. Pharmacotherapy is the primary treatment for bipolar disorder; however, adjunctive psychotherapy can help individuals use self-management strategies to improve outcomes. Yet access to this therapy is limited. Smartphones and other technologies have the potential to increase access to ther…	sekE	smartphone-based self-management intervention for bipolar disorder	mobil	Specific health service	patient	adults	mental	Bipolar Disorder	self management	primary/ambulant/outpatient care setting	self management (incl. decision aid, care management)	unclear/multiple	1.1 Targeted client communication	mixed-method	8-week testing; structured follow-up interview; questionnaire	no	none	no	no	3	yes	yes	no	no	no	yes	longer than 1 month/4 weeks	no	no	useroriented aspects	no	n.a.	Usability	usability	n.a.	1	no	no	yes	no	no	no	no	no
Kairy D, Mostafavi MA, Blanchette-Dallaire C, Belanger E, Corbeil A, Kandiah M, Wu TQ, Mazer B.	A Mobile App to Optimize Social Participation for Individuals with Physical Disabilities: Content Validation and Usability Testing	2021	10.3390/ijerph18041753	https://www.mdpi.com/1660-4601/18/4/1753	Background: Social participation is beneficial for individuals' health. However, people with disabilities that may lead to mobility limitations tend to experience lower levels of social participation. Information and communication technologies such as the OnRoule mobile application (app) can help promote social participation. Objectives: To obtain potential users' perceptions on the usability and…	primE	app for providing information on accessibility, as well as its potential to optimize social participation	mobil	Generic health service	specific public	adults	somatisch	people with disabilities	information	preventiv/promotion	plain info without tailoring	unclear/multiple	1.6 On-demand information services to clients	mixed-method	task-based usability session; observation; semi-structured interviews;	no	none	no	no	3	no	yes	yes	no	no	no	.	no	observation	useroriented aspects	no	n.a.	Usability	usability	content, user-friendliness, Potential Use	3	no	yes	yes	no	yes	no	no	no
Kajitani K, Higashijima I, Kaneko K, Matsushita T, Fukumori H, Kim D.	Short-term effect of a smartphone application on the mental health of university students: A pilot study using a user-centered design self-monitoring application for mental health	2020	10.1371/journal.pone.0239592	https://journals.plos.org/plosone/article?id=10.1371/journal.pone.0239592	Background: Despite the widespread recognition of the importance of mental health in young people, only a small proportion of young people with a mental disorder, including university students, receive mental health care. Objective: We developed a smartphone application (Mental App) for the university students and examined the effects of the app on their mental health. Methods: The app was design…	primE	mental health app to support university students	mobil	General health promotion	specific public	persons with mental health issues	mental	mental health issues	self management	preventiv/promotion	Monitoring	B: Health and care diaries	1.4 Personal Health Tracking	quantitative	standardizes questionnaires & general survey for feedback	no	context-specific frameworks (the Link Stigma Scale, the Center for Epidemiologic Studies Depression Scale, and the 12-item General Health Questionnaire)	yes	yes	1	yes	no	no	no	no	no	.	no	no	clinical outcomes	no	n.a.	Efficacy (Effizienz)	Effectiveness, Usability	psychological outcomes & general feedback	2	yes	no	yes	no	no	no	no	no
Kim S, Park Y, Ackerman MK.	Designing an Indoor Air Quality Monitoring App for Asthma Management in Children: User-Centered Design Approach	2021	10.2196/27447	https://formative.jmir.org/2021/9/e27447/	Background: Indoor air pollution is a well-known risk factor that triggers and exacerbates asthma, the most common pediatric chronic disease. Using a mobile app to monitor indoor air quality could be promising in engaging children in keeping their indoor air quality clean and healthy as secondary environmental prevention for asthma management. However, no app is available to allow children to mon…	sekE	mobile app that encourages children to monitor indoor air quality and track their asthma conditions	mobil	Generic health service	specific public	children 8-12	somatisch	Asthma	self management	general health care setting/ own home	Monitoring	B: Health and care diaries	1.4 Personal Health Tracking	qualitative	interviews; walkthrough; think aloud; Task-based usability session	no	none	no	no	4	no	yes	yes	yes	no	no	.	no	Walkthrough	useroriented aspects	no	n.a.	Usability	usability	visibility, affordance, feedback, design	2	no	no	yes	yes	no	no	no	no
Kim, Junhyoung; Ko, Myungjin; Lee, Jungjoo; Kim, Yongseop	The effects of a mobile-based multi-domain intervention on cognitive function among older adults	2023	10.1016/j.pmedr.2023.102165	https://www.sciencedirect.com/science/article/pii/S2211335523000566	Behavioral and social research has stressed the importance of multi-domain lifestyle interventions to prevent, delay, or remedy age-related cognitive decline among older adults at high risk for dementia. In light of the benefits of multi-domain interventions, some studies demonstrate the effectiveness of a mobile-based program for dementia prevention. Unfortunately, there is limited evidence of w…	primE	mobile-based multi-domain lifestyle program on the cognitive functioning of older adults at high risk for dementia	mobil	General health promotion	specific public	oldies >60	mental	dementia or depression risk		general health care setting/ own home	digital supportive component of a treatment	B: Promoting good health	1.1 Targeted client communication	quantitative	12 week testing phase; standardizes questionnaire	no	context-specific standardizes measurements of health outcomes ( Cognitive Impairment Screening Test, Mini-Mental State Examination )	yes	no	2	yes	no	no	no	no	yes	longer than 1 month/4 weeks	no	no	clinical outcomes	no	n.a.	Effictiveness (Effektivität)	effectiveness	pre- and post-intervention cognitive function	1	yes	no	no	no	no	no	no	no
Korpershoek YJG, Hermsen S, Schoonhoven L, Schuurmans MJ, Trappenburg JCA.	User-Centered Design of a Mobile Health Intervention to Enhance Exacerbation-Related Self-Management in Patients With Chronic Obstructive Pulmonary Disease (Copilot): Mixed Methods Study	2020	10.2196/15449	https://www.jmir.org/2020/6/e15449	Background: Adequate self-management skills are of great importance for patients with chronic obstructive pulmonary disease (COPD) to reduce the impact of COPD exacerbations. Using mobile health (mHealth) to support exacerbation-related self-management could be promising in engaging patients in their own health and changing health behaviors. However, there is limited knowledge on how to design mH…	sekE	mHealth intervention to enhance exacerbation-related self-management in patients with COPD	mobil	Generic health service	patient	adults	somatisch	COPD	self amangement	primary/ambulant/outpatient care setting	self management (incl. decision aid, care management)	unclear/multiple	1.1 Targeted client communication	mixed-method	task-based usability session; Think aloud; standardides questionnaire; semistructured interviews based on framework	yes	SUS; TAM components; Nielsen’s heuristics; International Organization for Standardization’s usability standard 9241-11	no	no	4	yes	yes	yes	yes	no	no	.	no	no	useroriented aspects	no	n.a.	Usability	usability	task success, user errors/problems, satisfaction; first impression of the app, ease of use, satisfaction, perceived usefulness, applicability, attitude toward using the app, and the content	2	no	no	yes	no	yes	no	no	no
Korpershoek YJG, Hermsen S, Schoonhoven L, Schuurmans MJ, Trappenburg JCA.	User-Centered Design of a Mobile Health Intervention to Enhance Exacerbation-Related Self-Management in Patients With Chronic Obstructive Pulmonary Disease (Copilot): Mixed Methods Study	2020	10.2196/15449	https://www.jmir.org/2020/6/e15449	Background: Adequate self-management skills are of great importance for patients with chronic obstructive pulmonary disease (COPD) to reduce the impact of COPD exacerbations. Using mobile health (mHealth) to support exacerbation-related self-management could be promising in engaging patients in their own health and changing health behaviors. However, there is limited knowledge on how to design mH…	sekE	mHealth intervention to enhance exacerbation-related self-management in patients with COPD	mobil	Generic health service	patient	adults	somatisch	COPD	self amangement	primary/ambulant/outpatient care setting	self management (incl. decision aid, care management)	unclear/multiple	1.1 Targeted client communication	qualitative	semistructured interviews;	no	none	no	no	1	no	yes	no	no	no	no	.	no	no	useroriented aspects	no	n.a.	Usability	usability	intervention flow, content, design	3	no	no	yes	yes	yes	no	no	no
Kreyenbuhl J, Record EJ, Himelhoch S, Charlotte M, Palmer-Bacon J, Dixon LB, Medoff DR, Li L.	Development and Feasibility Testing of a Smartphone Intervention to Improve Adherence to Antipsychotic Medications	2019	10.3371/CSRP.KRRE.070816	https://www.ncbi.nlm.nih.gov/pmc/articles/PMC5910284/	Approximately 60% of individuals with schizophrenia do not take their antipsychotic medications as prescribed, and nonadherence is associated with exacerbation of psychotic symptoms, increased hospital and emergency room use, and increased healthcare costs. Behavioral-tailoring strategies that incorporate medication taking into the daily routine and use environmental supports have shown promise a…	sekE	smartphone intervention, MedActive, designed to improve antipsychotic medication adherence in individuals with schizophrenia	mobil	Specific health service	patient	adults	mental	schizophrenia	behaviour change	primary/ambulant/outpatient care setting	self management (incl. decision aid, care management)	C: Treat a condition	1.1 Targeted client communication	quantitative	baseline survey; 2 weeks testing phase; follow-up survey	no	none	no	yes	2	yes	no	no	no	no	yes	up to 1 month/4 weeks	no	no	useroriented aspects	no	n.a.	Multiple/unclear	feasibility	feasibility, acceptability, likeability	1	no	no	yes	no	no	no	no	no
Langius-Eklöf A., Christiansen M., Lindström V., Blomberg K., Nyman M.H., Wengström Y., Sundberg K.	Adherence to report and patient perception of an interactive app for managing symptoms during radiotherapy for prostate cancer: Descriptive study of logged and interview data	2017	10.2196/cancer.7599	https://cancer.jmir.org/2017/2/e18/citations	Background: Patients undergoing radiotherapy for prostate cancer experience symptoms related to both the cancer itself and its treatment, and it is evident that patients with prostate cancer have unmet supportive care needs related to their disease. Over the past decade, there has been an increase in the amount of research within the field of mobile health and the use of apps as tools for managin…	primE	Interactive App for Managing Symptoms During Radiotherapy for Prostate Cancer	mobil	Specific health service	patient	adults	somatisch	cancer	information	primary/ambulant/outpatient care setting	Monitoring	B: Health and care diaries	1.4 Personal Health Tracking	mixed-method	3 weeks testing phase; analysis of logged-data; semistructured interview	no	none	no	no	3	no	yes	no	no	yes	yes	up to 1 month/4 weeks	no	no	useroriented aspects	no	n.a.	Multiple/unclear	feasibility	user behavior, adherence to reporting, and the patients’ experiences; usage	3	no	yes	yes	no	no	yes	no	no
Lazaridis C., Bakogiannis C., Mouselimis D., Tsarouchas A., Antoniadis A.P., Triantafyllou K., Fragakis N., Vassilikos V.P.	The usability and effect of an mHealth disease management platform on the quality of life of patients with paroxysmal atrial fibrillation – The emPOWERD-AF study	2022	10.1177/14604582221139053	https://journals.sagepub.com/doi/full/10.1177/14604582221139053	Atrial fibrillation (AF) is the most common arrhythmia. myAlgos is an mHealth disease management system consisting of physician-oriented platform and patient-oriented smartphone app. Our purpose was to assess the usability of myAlgos by physicians and patients and the effect of myAlgos on the quality of life (QoL) in patients with paroxysmal AF (PAF). Physicians rated the platform with the Post-S…	primE	mHealth disease management system consisting of physician-oriented platform and patient-oriented smartphone app	mobil	Specific health service	patient	adults	somatisch	Atrial fibrillation	self management	primary/ambulant/outpatient care setting	individual info with tailoring	C: Treat a condition	1.1 Targeted client communication	mixed-method	4 weeks testing phase; standardised questionnaire	yes	mHealth App Usability Questionnaire MAUQ	no	no	2	yes	no	no	no	no	yes	up to 1 month/4 weeks	no	no	useroriented aspects	no	n.a.	Usability	usability	n.a.	1	no	no	yes	no	no	no	no	no
Lazaridis C., Bakogiannis C., Mouselimis D., Tsarouchas A., Antoniadis A.P., Triantafyllou K., Fragakis N., Vassilikos V.P.	The usability and effect of an mHealth disease management platform on the quality of life of patients with paroxysmal atrial fibrillation – The emPOWERD-AF study	2022	10.1177/14604582221139053	https://journals.sagepub.com/doi/full/10.1177/14604582221139053	Atrial fibrillation (AF) is the most common arrhythmia. myAlgos is an mHealth disease management system consisting of physician-oriented platform and patient-oriented smartphone app. Our purpose was to assess the usability of myAlgos by physicians and patients and the effect of myAlgos on the quality of life (QoL) in patients with paroxysmal AF (PAF). Physicians rated the platform with the Post-S…	primE	mHealth disease management system consisting of physician-oriented platform and patient-oriented smartphone app	mobil	Specific health service	patient	adults	somatisch	Atrial fibrillation	self management	primary/ambulant/outpatient care setting	individual info with tailoring	C: Treat a condition	1.1 Targeted client communication	quantitative	baseline survey; 6 month testing phase; middle visit with questionnaire; follow-up visit with questionnaire	no	context-specific frameworks (Atrial Fibrillation Effect on QualiTy-of-life; 5-level EQ-5D )	yes	yes	2	yes	no	no	no	no	yes	longer than 1 month/4 weeks	no	no	clinical outcomes	no	n.a.	Effictiveness (Effektivität)	usability, effectiveness	Quality of life;	1	yes	no	no	no	no	no	no	no
Liu YC, Chen CH, Lin YS, Chen HY, Irianti D, Jen TN, Yeh JY, Chiu SY.	Design and Usability Evaluation of Mobile Voice-Added Food Reporting for Elderly People: Randomized Controlled Trial	2020	10.2196/20317	https://mhealth.jmir.org/2020/9/e20317/	Background: Advances in voice technology have raised new possibilities for apps related to daily health maintenance. However, the usability of such technologies for older users remains unclear and requires further investigation. Objective: We designed and evaluated two innovative mobile voice-added apps for food intake reporting, namely voice-only reporting (VOR) and voice-button reporting (VBR).…	primE	mobile voice-added apps for food intake reporting, namely voice-only reporting (VOR) and voice-button reporting (VBR)	mobil	Generic health service	specific public	odies >60	preventiv/promotion	non specific	self management	preventiv/promotion	Monitoring	B: Promoting good health	1.4 Personal Health Tracking	mixed-method	task-based usability session; standardised questionnaire	yes	SUS	no	no	2	yes	no	yes	no	no	no	.	no	no	useroriented aspects	no	n.a.	Multiple/unclear	usability, effectiveness	accuracy,efficiency, user operation time, and perception of efficacy	2	no	yes	yes	no	no	no	no	no
Lopes F, Rodrigues M, Silva AG.	User-Centered Development of a Mobile App for Biopsychosocial Pain Assessment in Adults: Usability, Reliability, and Validity Study	2021	10.2196/25316	https://mhealth.jmir.org/2021/5/e25316	Background: Pain-related mobile apps targeting pain assessment commonly limit pain assessment to pain behaviors and physiological aspects. However, current guidelines state that pain assessment should follow the biopsychosocial model, clearly addressing biological, psychological, and social aspects of the pain experience. Existing reviews also highlight that pain specialists and end users are not…	sekE	Mobile App for Biopsychosocial Pain Assessment in Adults- AvaliaDor	mobil	Specific health service	specific public	adults	generisch/ non specific	musculoskeletal pain	pain management,	primary/ambulant/outpatient care setting	digital supportive component of a treatment	B: Health and care diaries	1.4 Personal Health Tracking	quantitative	baseline survey; 2-days testing phase; follow-up survey; standardised questionnaires	yes	Post-Study System Usability Questionnaire PSSUQ; context-specific measurements (Brief Pain Inventory, painDETECT, Pain Catastrophizing Scale, and Tampa Scale for Kinesiophobia)	yes	yes	2	yes	no	no	no	no	yes	up to 1 week	no	no	clinical outcomes	no	n.a.	Efficacy (Effizienz)	efficacy	measurement errors,	1	yes	no	no	no	no	no	no	no
Ma T., Chang K., Alyusuf A., Bajracharya E., Washio Y., Kelly P.J., Bellad R.M., Mahantashetti N.S., Charantimath U., Short V.L., Lalakia P., Jaeger F., Goudar S., Derman R.	Design, Development, and Testing of BEST4Baby, an mHealth Technology to Support Exclusive Breastfeeding in India: Pilot Study	2022	10.2196/32795	https://formative.jmir.org/2022/9/e32795	Background: Exclusive breastfeeding (EBF) at 6 months of age in most low- and middle-income countries, including India, is surprisingly low. There is a relative lack of mobile health apps that specifically focus on leveraging the use of peer counselors (PCs) to support mothers as a means of increasing EBF practices in low- and middle-income countries. Objective: This study aimed to design, develo…	sekE	BEST4Baby, an mHealth Technology to Breastfeeding Education Support Tool for Baby	mobil	General health promotion	specific public	mothers	somatisch	non specific	information, support	preventiv/promotion	plain info without tailoring	B: Promoting good health	1.1 Targeted client communication	mixed-method	baseline training; 6-month testing phase; exit survey; standardised questionnaire; analysis of system data	yes	SUS	no	yes	3	yes	no	no	no	yes	yes	longer than 1 month/4 weeks	no	no	useroriented aspects	yes	ISO 9241-11	Multiple/unclear	feasibility, usability	user engagement, usage	2	no	no	yes	no	no	yes	no	no
Macharia P., Pérez-Navarro A., Inwani I., Nduati R., Carrion C.	Developing an Unstructured Supplementary Service Data-based mobile phone app to provide adolescents with sexual reproductive health information: a human-centered design approach	2022	10.1186/s12874-022-01689-4	https://bmcmedresmethodol.biomedcentral.com/articles/10.1186/s12874-022-01689-4	Background: Adolescent pregnancies and sexually-transmitted infections continue to impact 15 – 19-year-olds across the globe. The lack of sexual reproductive health information (SRH) in resource-limited settings due to cultural and societal attitudes towards adolescent SRH could be contributing to the negative outcomes. Innovative approaches, including mobile phone technologies, are needed to add…	sekE	Unstructured Supplementary Service Data-based mobile phone app to provide adolescents with sexual reproductive health information	mobil	General health promotion	specific public	adolescents 15-19	preventiv/promotion	non specific	infromation	preventiv/promotion	plain info without tailoring	B: Promoting good health	1.6 On-demand information services to clients	quantitative	demonstration of app; 1-month testing phase; follow-up survey; standardised questionnaire	yes	Mobile Application Rating Scale (MARS)	no	yes	2	yes	no	no	no	no	yes	up to 1 month/4 weeks	no	no	multiple aspects	no	n.a.	Multiple/unclear	usability, user experience	functionality, engagement, aesthetics and quality of information	3	no	yes	no	yes	yes	no	no	no
Macharia P., Pérez-Navarro A., Inwani I., Nduati R., Carrion C.	Developing an Unstructured Supplementary Service Data-based mobile phone app to provide adolescents with sexual reproductive health information: a human-centered design approach	2022	10.1186/s12874-022-01689-4	https://bmcmedresmethodol.biomedcentral.com/articles/10.1186/s12874-022-01689-4	Background: Adolescent pregnancies and sexually-transmitted infections continue to impact 15 – 19-year-olds across the globe. The lack of sexual reproductive health information (SRH) in resource-limited settings due to cultural and societal attitudes towards adolescent SRH could be contributing to the negative outcomes. Innovative approaches, including mobile phone technologies, are needed to add…	sekE	Unstructured Supplementary Service Data-based mobile phone app to provide adolescents with sexual reproductive health information	mobil	General health promotion	specific public	adolescents 15-19	preventiv/promotion	non specific	infromation	preventiv/promotion	plain info without tailoring	B: Promoting good health	1.6 On-demand information services to clients	quantitative	demonstration of app; 3-month testing phase; follow-up survey; standardised questionnaire	yes	Mobile Application Rating Scale (MARS)	no	yes	2	yes	no	no	no	no	yes	longer than 1 month/4 weeks	no	no	multiple aspects	no	n.a.	Multiple/unclear	usability, user experience	functionality, engagement, aesthetics and quality of information	3	no	yes	no	yes	yes	no	no	no
María Gómez, Ana; Cristina Henao, Diana; León Vargas, Fabián; Mauricio Muñoz, Oscar; David Lucero, Oscar; García Jaramillo, Maira; Aldea, Arantza; Martin, Clare; Miguel Rodríguez Hortúa, Luis; Patricia Rubio Reyes, Claudia; Alejandra Páez Hortúa, María; Rondón, Martín	Efficacy of the mHealth application in patients with type 2 diabetes transitioning from inpatient to outpatient care: A randomized controlled clinical trial	2022	10.1016/j.diabres.2022.109948	https://www.sciencedirect.com/science/article/pii/S0168822722007628	Introduction No studies have assessed the efficacy of telemedicine using a platform for recording and adjusting insulin doses in patients with diabetes mellitus type 2 (DM2) transitioning from inpatient to outpatient care. This study aimed to assess, in a population of patients with DM2, discharged from a tertiary referral hospital, whether treatment based on the use of an mHealth application was…	primE	the application ClouDi is a telemedicine platform that was developed for the remote monitoring of patients with diabetes	hybrid	Specific health service	patient	adults	somatisch	diabetes typ 2	monitoring, behaviour change	general health care setting/ own home	Monitoring	B: Health and care diaries	1.4 Personal Health Tracking	quantitative	baseline survey; 3-month testing phase; follow-up surveys; standardised questionnaires	no	context-specific measurements (Insulin Treatment Satisfaction Questionnaire)	yes	yes	2	yes	no	no	no	no	yes	longer than 1 month/4 weeks	no	no	clinical outcomes	no	n.a.	Multiple/unclear	efficacy	quality of life, satisfaction	2	yes	no	yes	no	no	no	no	no
Marien S, Legrand D, Ramdoyal R, Nsenga J, Ospina G, Ramon V, Boland B, Spinewine A.	A web application to involve patients in the medication reconciliation process: a user-centered usability and usefulness study	2018	10.1093/jamia/ocy107	https://academic.oup.com/jamia/article/25/11/1488/5075876	Objective: Medication reconciliation (MedRec) can improve patient safety by resolving medication discrepancies. Because information technology (IT) and patient engagement are promising approaches to optimizing MedRec, the SEAMPAT project aims to develop a MedRec IT platform based on two applications: the "patient app" and the "MedRec app." This study evaluates three dimensions of the usability (e…	primE	web application to involve patients in the medication reconciliation process. The SEAMPAT project aims to develop a MedRec IT platform based on two applications: the “patient app” and the “MedRec app	hybrid	Specific health service	specific public	adults	generisch/ non specific		self management, empomerment	general health care setting/ own home	self management (incl. decision aid, care management)	unclear/multiple	unclear/multiple	mixed-method	semi-structured interviews; 3-4-month testing phase; follow-up-interview; standardised questionnaire;	yes	SUS	no	no	3	yes	yes	no	no	no	yes	longer than 1 month/4 weeks	no	no	useroriented aspects	yes	ISO 9241-11	Usability	usability	efficiency, satisfaction, and effectiveness (completeness and correctness of medication lists), usefulness	2	yes	no	yes	no	no	no	no	no
McCall T, Ali MO, Yu F, Fontelo P, Khairat S.	Development of a Mobile App to Support Self-management of Anxiety and Depression in African American Women: Usability Study	2021	10.2196/24393	https://formative.jmir.org/2021/8/e24393	Background: Anxiety and depressive disorders are the most common mental health conditions among African American women. Despite the need for mental health care, African American women significantly underuse mental health services. Previous mobile health studies revealed significant improvements in anxiety or depressive symptoms after intervention. The use of mobile apps offers the potential to el…	primE	Mobile App to Support Self-management	mobil	Specific health service	specific public	women	mental	depression, anxiety	self management	general health care setting/ own home	self management (incl. decision aid, care management)	unclear/multiple	unclear/multiple	mixed-method	task-based usability session; think-aloud; Cognitive walkthrough; eye tracking; standardised questionnaire	yes	Questionnaire for User Interface Satisfaction/QUIS;	no	no	5	yes	no	yes	yes	no	no	.	yes	Cognitive walkthrough	useroriented aspects	no	n.a.	Usability	usability	user interface; task completion; interactions; eye movements; acceptance	4	no	no	yes	yes	no	yes	no	eye movements
Mehdizadeh H., Asadi F., Emami H., Mehrvar A., Nazemi E.	An mHealth Self-management System for Support Children With Acute Lymphocytic Leukemia and Their Caregivers: Qualitative Co-design Study	2022	10.2196/36721	https://formative.jmir.org/2022/4/e36721	Background: The unique features of smartphones have extended their use in different fields, especially in the health care domain. These features offer new opportunities to support patients with chronic conditions by providing them with information, education, and self-management skills. We developed a digital self-management system to support children with cancer and their caregivers in Iran (low…	sekE	mHealth Self-management System for Support Children With Acute Lymphocytic Leukemia and Their Caregivers-CanSelfMan	mobil	Specific health service	patient	children & parents	somatisch	cancer	self management, mood tracking, learning	general health care setting/ own home	self management (incl. decision aid, care management)	unclear/multiple	unclear/multiple	qualitative	task-based usability session; think aloud;	no	none	no	no	2	no	no	yes	yes	no	no	.	no	no	multiple aspects	no	n.a.	Multiple/unclear	usability	functionality, problems, ideas, and exceptions.	3	no	no	yes	yes	no	no	yes	no
Melnick E.R., Hess E.P., Guo G., Breslin M., Lopez K., Pavlo A.J., Abujarad F., Powsner S.M., Post L.A.	Patient-Centered Decision Support: Formative Usability Evaluation of Integrated Clinical Decision Support With a Patient Decision Aid for Minor Head Injury in the Emergency Department	2017	10.2196/jmir.7846	https://www.jmir.org/2017/5/e174/	Background: The Canadian Computed Tomography (CT) Head Rule, a clinical decision rule designed to safely reduce imaging in minor head injury, has been rigorously validated and implemented, and yet expected decreases in CT were unsuccessful. Recent work has identified empathic care as a key component in decreasing CT overuse. Health information technology can hinder the clinician-patient relations…	sekE	Integrated Clinical Decision Support With a Patient Decision Aid for Minor Head Injury in the Emergency Department- Concussion or Brain Bleed	hybrid	Specific health service	patient	adults	somatisch	minor head injury	self management, empowerment, decision aid	clinical/stationary/inpatient care setting	self management (incl. decision aid, care management)	C: Diagnose a condition	unclear/multiple	mixed-method	task-based/scenario-based usability session; think aloud; observation; semistructured interview; survey	no	none	no	yes	4	yes	yes	yes	yes	no	no	.	no	no	useroriented aspects	no	n.a.	Multiple/unclear	usability	ease-of-use, usefulness, effects on usual process	2	no	yes	yes	no	no	no	no	no
Melnick E.R., Hess E.P., Guo G., Breslin M., Lopez K., Pavlo A.J., Abujarad F., Powsner S.M., Post L.A.	Patient-Centered Decision Support: Formative Usability Evaluation of Integrated Clinical Decision Support With a Patient Decision Aid for Minor Head Injury in the Emergency Department	2017	10.2196/jmir.7846	https://www.jmir.org/2017/5/e174/	Background: The Canadian Computed Tomography (CT) Head Rule, a clinical decision rule designed to safely reduce imaging in minor head injury, has been rigorously validated and implemented, and yet expected decreases in CT were unsuccessful. Recent work has identified empathic care as a key component in decreasing CT overuse. Health information technology can hinder the clinician-patient relations…	sekE	Integrated Clinical Decision Support With a Patient Decision Aid for Minor Head Injury in the Emergency Department- Concussion or Brain Bleed	hybrid	Specific health service	patient	adults	somatisch	minor head injury	self management, empowerment, decision aid	clinical/stationary/inpatient care setting	self management (incl. decision aid, care management)	C: Diagnose a condition	unclear/multiple	qualitative	not observed/documented usage in the clinical situation; semistructured interview	no	none	no	no	1	no	yes	no	no	no	no	.	no	no	useroriented aspects	no	n.a.	Usability	usability	performance, content	2	no	no	yes	no	yes	no	no	no
Mendes-Santos C., Nunes F., Weiderpass E., Santana R., Andersson G.	Development and Evaluation of the Usefulness, Usability, and Feasibility of iNNOV Breast Cancer: Mixed Methods Study	2022	10.2196/33550	https://cancer.jmir.org/2022/1/e33550/	Background: Despite the efficacy of psychosocial interventions in minimizing psychosocial morbidity in breast cancer survivors (BCSs), intervention delivery across survivorship is limited by physical, organizational, and attitudinal barriers, which contribute to a mental health care treatment gap in cancer settings. Objective: The aim of this study is to develop iNNOV Breast Cancer (iNNOVBC), a g…	sekE	iCBT. iNNOV Breast Cancer- a guided, internet-delivered, individually tailored, acceptance and commitment therapy–influenced cognitive behavioural intervention program aiming to treat mild to moderate anxiety and depression in BCSs as well as to improve fatigue, insomnia, sexual dysfunction, and health-related quality of life in this group	hybrid	Specific health service	specific public	women	mental	cancer survivors	behaviour change, treatment,	primary/ambulant/outpatient care setting	digital supportive component of a treatment	C: Treat a condition	1.1 Targeted client communication	mixed-method	2-week testing phase; post-intervention survey	no	none	no	yes	2	yes	no	no	no	no	yes	up to 1 month/4 weeks	no	no	useroriented aspects	no	n.a.	Multiple/unclear	usability, feasibility	perceived usefulness and feasibility	1	no	no	yes	no	no	no	no	no
Mendes-Santos C., Nunes F., Weiderpass E., Santana R., Andersson G.	Development and Evaluation of the Usefulness, Usability, and Feasibility of iNNOV Breast Cancer: Mixed Methods Study	2022	10.2196/33550	https://cancer.jmir.org/2022/1/e33550/	Background: Despite the efficacy of psychosocial interventions in minimizing psychosocial morbidity in breast cancer survivors (BCSs), intervention delivery across survivorship is limited by physical, organizational, and attitudinal barriers, which contribute to a mental health care treatment gap in cancer settings. Objective: The aim of this study is to develop iNNOV Breast Cancer (iNNOVBC), a g…	sekE	iCBT. iNNOV Breast Cancer- a guided, internet-delivered, individually tailored, acceptance and commitment therapy–influenced cognitive behavioural intervention program aiming to treat mild to moderate anxiety and depression in BCSs as well as to improve fatigue, insomnia, sexual dysfunction, and health-related quality of life in this group	hybrid	Specific health service	specific public	women	mental	cancer survivors	behaviour change, treatment,	primary/ambulant/outpatient care setting	digital supportive component of a treatment	C: Treat a condition	1.1 Targeted client communication	mixed-method	semistructured interviews; survey; task-based usability session; think aloud;	no	none	no	yes	4	yes	yes	yes	yes	no	no	.	no	no	useroriented aspects	no	n.a.	Multiple/unclear	usability, usefulness	usefulness, suggestions for improvement, performance, task completion, acceptance	2	no	no	yes	no	no	no	yes	no
Møller, P. K.; Pappot, H.; Bernchou, U.; Schytte, T.; Mortensen, Z. V.; Brúnni, M.F.Á; Dieperink, K. B.	Feasibility, usability and acceptance of weekly electronic patient-reported outcomes among patients receiving pelvic CT- or online MR-guided radiotherapy – A prospective pilot study	2022	10.1016/j.tipsro.2021.12.001	https://www.sciencedirect.com/science/article/pii/S2405632421000445	Introduction The potential of patient symptoms being monitored longitudinally in radiotherapy (RT) is still unexploited. When novel technologies like online adaptive MR-guided radiotherapy (MRgRT) are evaluated, weekly electronic patient-reported outcomes (ePROs) may add knowledge about the symptom trajectory. This study aimed at evaluating feasibility, usability and acceptance of weekly ePRO amo…	primE	patient app and website My Hospital was selected as ePRO application. electronic patient-reported outcomes among patients receiving pelvic CT- or online MR-guided radiotherapy. Study is part of the PRO-MR-RT study evaluating the trajectory of patient symptoms to online MR-guided radiotherapy (MRgRT)	hybrid	Specific health service	patient	adults	somatisch	cancer	monitoring,	general health care setting/ own home	Monitoring	B: Health and care diaries	1.4 Personal Health Tracking	mixed-method	baseline survey; 24-week testing phase; follow-up surveys; standardised questionnaires; semistructured interviews	no	context-specific measurements (EuroQol-5 dimension, EORTC QLQ-C30 );	yes	yes	3	yes	yes	no	no	no	yes	longer than 1 month/4 weeks	no	no	multiple aspects	no	n.a.	Multiple/unclear	feasibility, usability, acceptance	adherence, consent, technical difficulties, clinical outcomes (HRQoL, ); Patient-Reported Experience Measure	4	yes	yes	yes	yes	no	no	no	no
Monteiro-Guerra F, Signorelli GR, Tadas S, Dorronzoro Zubiete E, Rivera Romero O, Fernandez-Luque L, Caulfield B.	A Personalized Physical Activity Coaching App for Breast Cancer Survivors: Design Process and Early Prototype Testing	2020	10.2196/17552	https://mhealth.jmir.org/2020/7/e17552	Background: Existing evidence supports the many benefits of physical activity (PA) in breast cancer survival. However, few breast cancer survivors adhere to the recommended levels of activity. A PA coaching app that provides personalized feedback, guidance, and motivation to the user might have the potential to engage these individuals in a more active lifestyle, in line with the general recommen…	sekE	Personalized Physical Activity Coaching App for Breast Cancer Survivors	mobil	Specific health service	specific public	adults	somatisch	cancer survivors	physical acticity, behaviour change	preventiv/promotion	individual info with tailoring	B: Promoting good health	1.1 Targeted client communication	mixed-method	task-based usability session; think aloud; survey, standardised questionnaires, semistructured interview	yes	SUS	no	yes	4	yes	yes	yes	yes	no	no	.	no	no	useroriented aspects	yes	multiple authors/references	Usability	usability	task completion; ease of use; suggestions for improvements,	2	no	no	yes	no	no	no	yes	no
Moraes Carrilho J, Oliveira IJR, Santos D, Osanan GC, Cruz-Correia RJ, Reis ZSN.	Pregnant Users' Perceptions of the Birth Plan Interface in the "My Prenatal Care" App: Observational Validation Study	2019	10.2196/11374	https://formative.jmir.org/2019/1/e11374/	Background: Birth plans are meant to be a declaration of the expectations and preferences of pregnant woman regarding childbirth. The My Prenatal Care app engages pregnant women in an educational intervention for a healthy pregnancy. We hypothesized that users' positive perception of an in-app birth plan is a relevant step for establishing direct communication between pregnant women and the healt…	primE	Birth Plan Interface in the “My Prenatal Care” App	mobil	General health promotion	specific public	women	generisch/ non specific	pregnancy	self management, information	general health care setting/ own home	self management (incl. decision aid, care management)	B: Promoting good health	unclear/multiple	mixed-method	task-based usability session; semistructured survey; standardised questionnaire	no	none	no	yes	2	yes	no	yes	no	no	no	.	no	no	useroriented aspects	no	n.a.	Usability	usability	communicability, perceptions, suggestions for improvement,	2	no	no	yes	no	no	no	yes	no
Morita P.P., Yeung M.S., Ferrone M., Taite A.K., Madeley C., Lavigne A.S., To T., Diane Lougheed M., Gupta S., Day A.G., Cafazzo J.A., Licskai C.	A Patient-Centered Mobile Health System That Supports Asthma Self-Management (breathe): Design, development, and utilization	2019	10.2196/10956	https://mhealth.jmir.org/2019/1/e10956/	Background: Uncontrolled asthma poses substantial negative personal and health system impacts. Web-based technologies, including smartphones, are novel means to enable evidence-based care and improve patient outcomes. Objective: The aim of this study was to design, develop, and assess the utilization of an asthma collaborative self-management (CSM) platform (breathe) using content based on intern…	sekE	Web-based mobile health (mHealth) platform that Supports Asthma Self-Management (breathe)	hybrid	General health promotion	specific public	adults	somatisch	Asthma	self management, adherence	general health care setting/ own home	self management (incl. decision aid, care management)	B: Promoting good health	1.1 Targeted client communication	mixed-method	baseline visit; 12-month testing phase; follow-up visits; surveys; standardised questionnaires, analysis of system data (in-app analytics)	yes	SUS	no	yes	3	yes	no	no	no	yes	yes	longer than 1 month/4 weeks	no	no	useroriented aspects	no	n.a.	Multiple/unclear	utilization, Usability, Satisfaction, and Confidence	user interactions, user impressions, self-reported medication use, reported peak flow measurement, delivery and impact of email reminders, app usage	3	no	yes	yes	no	no	yes	no	no
Mummah S, Robinson TN, Mathur M, Farzinkhou S, Sutton S, Gardner CD.	Effect of a mobile app intervention on vegetable consumption in overweight adults: a randomized controlled trial	2017	10.1186/s12966-017-0563-2	https://ijbnpa.biomedcentral.com/articles/10.1186/s12966-017-0563-2	Background: Mobile applications (apps) have been heralded as transformative tools to deliver behavioral health interventions at scale, but few have been tested in rigorous randomized controlled trials. We tested the effect of a mobile app to increase vegetable consumption among overweight adults attempting weight loss maintenance. Methods: Overweight adults (n=135) aged 18–50 years with BMI=28–40…	primE	a mobile app intervention on vegetable consumption in overweight adults. Vegethon was a stand-alone mobile app that enabled goal-setting and self-monitoring of vegetable consumption	mobil	General health promotion	specific public	adults	somatisch	overweight	behaviour change, dietary self management, monitoring	preventiv/promotion	self management (incl. decision aid, care management)	B: Promoting good health	1.1 Targeted client communication	quantitative	baseline survey; 1-month testing phase/trial; follow-up surveys; standardised questionnaires	no	none	no	yes	2	yes	no	no	no	no	yes	up to 1 month/4 weeks	no	no	useroriented aspects	no	n.a.	Effictiveness (Effektivität)	effectiveness	vegetables consumption	1	no	yes	no	no	no	no	no	no
Naccache B, Mesquida L, Raynaud JP, Revet A.	Smartphone application for adolescents with anorexia nervosa: an initial acceptability and user experience evaluation	2021	10.1186/s12888-021-03478-7	https://bmcpsychiatry.biomedcentral.com/articles/10.1186/s12888-021-03478-7	Background: Anorexia Nervosa (AN) is a key target for E-Health programs considering the many barriers hindering patients' access to care and the disorder's severity. Although these programs have become more common and effective, they often have low adherence, especially among youth. This can hinder their implementation and effectiveness in real-world settings. User experience partly overlaps with…	primE	app containing self-help material and emotions and behaviors evaluation and management features	mobil	Specific health service	patient	adults	mental	Anorexia Nervosa	self management, behaviour change, treatment,	primary/ambulant/outpatient care setting	digital supportive component of a treatment	C: Treat a condition	1.1 Targeted client communication	mixed-method	individual 20-minutes testing phase; semi-structured group interview; survey, standardised questionnaires	yes	User Experience Questionnaire/UEQ	no	yes	3	yes	yes	no	no	no	yes	<1 day	no	no	useroriented aspects	yes	ISO 024-11	Multiple/unclear	user experience	attractiveness, product’s instrumental aspects (using perspicuity, efficiency, and dependability sub-scales), non-instrumental aspects (using stimulation and novelty sub-scales); perceived usefulness, acceptability	2	no	no	yes	yes	no	no	no	no
Newton A, Bagnell A, Rosychuk R, Duguay J, Wozney L, Huguet A, Henderson J, Curran J.	A Mobile Phone-Based App for Use During Cognitive Behavioral Therapy for Adolescents With Anxiety (MindClimb): User-Centered Design and Usability Study	2020	10.2196/18439	https://mhealth.jmir.org/2020/12/e18439/	Background: Mobile device-based tools to help adolescents practice skills outside of cognitive behavioral therapy (CBT) sessions for treating an anxiety disorder may lead to greater treatment gains. Objective: This study aimed to develop, design, and test the acceptability, learnability, heuristics, and usability of MindClimb, a smartphone-based app for adolescents with anxiety to use between CBT…	sekE	iCBT. Mobile Phone–Based App for Use During Cognitive Behavioral Therapy for Adolescents With Anxiety (MindClimb)	mobil	Specific health service	patient	adults	mental	Anxiety	treatment, behaviour change	primary/ambulant/outpatient care setting	digital supportive component of a treatment	C: Treat a condition	1.2 Untargeted client communication	mixed-method	walk-through exercise; task-based usability session; think aloud; 1-week testing phase; standardised questionnaires	yes	SUS	no	no	4	yes	no	yes	yes	no	yes	up to 1 week	no	no	useroriented aspects	no	n.a.	Multiple/unclear	acceptability, learnability, usability	task completion	1	no	no	yes	no	no	no	no	no
Newton A, Bagnell A, Rosychuk R, Duguay J, Wozney L, Huguet A, Henderson J, Curran J.	A Mobile Phone-Based App for Use During Cognitive Behavioral Therapy for Adolescents With Anxiety (MindClimb): User-Centered Design and Usability Study	2020	10.2196/18439	https://mhealth.jmir.org/2020/12/e18439/	Background: Mobile device-based tools to help adolescents practice skills outside of cognitive behavioral therapy (CBT) sessions for treating an anxiety disorder may lead to greater treatment gains. Objective: This study aimed to develop, design, and test the acceptability, learnability, heuristics, and usability of MindClimb, a smartphone-based app for adolescents with anxiety to use between CBT…	sekE	iCBT. Mobile Phone–Based App for Use During Cognitive Behavioral Therapy for Adolescents With Anxiety (MindClimb)	mobil	Specific health service	patient	adults	mental	Anxiety	treatment, behaviour change	primary/ambulant/outpatient care setting	digital supportive component of a treatment	C: Treat a condition	1.2 Untargeted client communication	mixed-method	usage during normal treatment; survey; interview; standardised questionnaires	yes	Client Satisfaction Questionnaire	no	yes	2	yes	yes	no	no	no	no	.	no	no	useroriented aspects	no	n.a.	Usability	usability	satisfaction, barriers, facilitators, user expereince, usage	2	no	no	yes	no	no	yes	no	no
Newton R.L., Jr., Carter L., Romain J.St., Jerrod T., Griffith D.M., Myers V.	Development of a mobile phone app to maintain physical activity in African American men: MobileMen	2019	10.21037/mhealth.2019.05.03	https://mhealth.amegroups.org/article/view/26270/html	Background: African American men experience health disparities across a number of chronic diseases. mHealth technology is widely utilized to address lifestyle factors that contribute to these conditions. Participation of African American men in qualitative and quantitative studies of mHealth is low. Therefore, little is known regarding the acceptability of mHealth interventions and few interventi…	sekE	mobile phone app to maintain physical activity in African American men: MobileMen	mobil	General health promotion	undefined public	men	somatisch	non specific	physical activity	preventiv/promotion	plain info without tailoring	B: Promoting good health	1.1 Targeted client communication	mixed-method	testing phase; think aloud; structured interview (asking concrete tasks); standardised questionnaires	yes	SUS	no	no	4	yes	yes	no	yes	no	yes	unclear	no	no	useroriented aspects	no	n.a.	Usability	usability, user-friendliness	task completion, ease of use, suggestions for improvement,	2	no	no	yes	no	no	no	yes	no
Newton R.L., Jr., Carter L., Romain J.St., Jerrod T., Griffith D.M., Myers V.	Development of a mobile phone app to maintain physical activity in African American men: MobileMen	2019	10.21037/mhealth.2019.05.03	https://mhealth.amegroups.org/article/view/26270/html	Background: African American men experience health disparities across a number of chronic diseases. mHealth technology is widely utilized to address lifestyle factors that contribute to these conditions. Participation of African American men in qualitative and quantitative studies of mHealth is low. Therefore, little is known regarding the acceptability of mHealth interventions and few interventi…	sekE	mobile phone app to maintain physical activity in African American men: MobileMen	mobil	General health promotion	undefined public	men	somatisch	non specific	physical activity	preventiv/promotion	plain info without tailoring	B: Promoting good health	1.1 Targeted client communication	mixed-method	1-month testing phase; exit interview; survey	no	none	no	yes	3	yes	yes	no	no	no	yes	up to 1 month/4 weeks	no	no	useroriented aspects	no	n.a.	Multiple/unclear	feasibility	acceptability, satisfaction, helpfulness, enjoyment, and cultural relevance of the app, app usage	3	no	no	yes	no	yes	yes	no	no
Ngo V., Matsumoto C.G., Joseph J.G., Bell J.F., Bold R.J., Davis A., Reed S.C., Kim K.K.	The personal health network mobile app for chemotherapy care coordination: Qualitative evaluation of a randomized clinical trial	2020	10.2196/16527	https://mhealth.jmir.org/2020/5/e16527/	Background: Cancer care coordination addresses the fragmented and inefficient care of individuals with complex care needs. The complexity of care coordination can be aided by innovative technology. Few examples of information technology-enabled care coordination exist beyond the conventional telephone follow-up. For this study, we implemented a custom-designed app, the Personal Health Network (PH…	primE	Personal Health Network (PHN) Mobile App for Chemotherapy Care Coordination	mobil	Specific health service	patient	adults	somatisch	cancer	self management, care coordination	general health care setting/ own home	self management (incl. decision aid, care management)	unclear/multiple	unclear/multiple	mixed-method	6-month testing phase/trial; semistructured interview based on standardised questionaires	yes	components of Unified Theory of Acceptance and Use of Technology/UTAUT	no	no	3	no	yes	yes	no	no	yes	longer than 1 month/4 weeks	no	no	multiple aspects	no	n.a.	Multiple/unclear	usefulness, usability, acceptance	usability and usefulness, impact on health, usage experience; usability of features, barriers and facilitators to use	4	yes	no	yes	yes	no	yes	no	no
Nitsch M, Adamcik T, Kuso S, Zeiler M, Waldherr K.	Usability and Engagement Evaluation of an Unguided Online Program for Promoting a Healthy Lifestyle and Reducing the Risk for Eating Disorders and Obesity in the School Setting	2019	10.3390/nu11040713	https://www.mdpi.com/2072-6643/11/4/713	Implementing integrated online prevention to reduce the risk of both obesity and eating disorders, in the school setting, is a promising approach. The challenge is to develop highly user-friendly and motivating programs, to foster adherence and effectiveness. The purpose of this study was to evaluate the usability of such a universal prevention program for students aged 14⁻19 years, and to addres…	primE	An Unguided Online Program for Promoting a Healthy Lifestyle and Reducing the Risk for Eating Disorders and Obesity in the School Setting- Healthy Teens @ School. It is a ten-week online program (one online-module per week) designed to promote a healthy lifestyle and reduce eating disorder risk and obesity risk	web	General health promotion	undefined public	adolescents 14-19	generisch/ non specific	non specific	behaviour change, prevention	preventiv/promotion	plain info without tailoring	B: Promoting good health	1.1 Targeted client communication	mixed-method	task-based usability session; think aloud; semistructured intervies; standardised questionnaire	yes	SUS	no	no	4	yes	yes	yes	yes	no	no	.	no	no	useroriented aspects	no	n.a.	Usability	usability, engagement	visual design, navigation, mode of transfer, content, engagement conditions	3	no	yes	no	yes	yes	no	no	no
Nørlev J, Derosche C, Sondrup K, Hejlesen O, Hangaard S.	Using Distance Communication for the User-Centered Development of a Smartphone-Based Serious Game for Children With Type 1 Diabetes: Participatory Design Approach	2022	10.2196/33955	https://games.jmir.org/2022/1/e33955/	Background: The complications of type 1 diabetes (T1D) can be delayed or prevented in children with T1D who receive proper self-management education. Smartphone-based serious games are increasingly being used as an effective tool for teaching self-management. When developing a serious game, it is important that the development process be user-centered. Traditionally, different face-to-face method…	sekE	a Smartphone-Based Serious Game for Children With Type 1 Diabetes that teaches self-management focused on carbohydrate	mobil	Specific health service	specific public	children 8-14	somatisch	diabetey typ 1	self management, behaviour change	general health care setting/ own home	self management (incl. decision aid, care management)	B: Promoting good health	1.1 Targeted client communication	qualitative	testing phase; follow-up interview	no	none	no	no	2	no	yes	no	no	no	yes	unclear	no	no	useroriented aspects	no	n.a.	Usability	usability	n.a.	1	no	no	yes	no	no	no	no	no
Peng M.L., Wickersham J.A., Altice F.L., Shrestha R., Azwa I., Zhou X., Halim M.A.A., Ikhtiaruddin W.M., Tee V., Kamarulzaman A., Ni Z.	Formative Evaluation of the Acceptance of HIV Prevention Artificial Intelligence Chatbots by Men Who Have Sex with Men in Malaysia: Focus Group Study	2022	10.2196/42055	https://formative.jmir.org/2022/10/e42055	Background: Mobile technologies are being increasingly developed to support the practice of medicine, nursing, and public health, including HIV testing and prevention. Chatbots using artificial intelligence (AI) are novel mobile health strategies that can promote HIV testing and prevention among men who have sex with men (MSM) in Malaysia, a hard-to-reach population at elevated risk of HIV, yet l…	primE	HIV Prevention Artificial Intelligence Chatbots for Men Who Have Sex With Men in Malaysia	mobil	Specific health service	specific public	men/ MSM	somatisch	HIV prevention	self management, prevention	preventiv/promotion	self management (incl. decision aid, care management)	B: Promoting good health	1.1 Targeted client communication	mixed-method	semistructured focus group interviews; standardised questionnaire	yes	UTAUT	no	no	3	yes	yes	no	no	no	no	.	yes	no	useroriented aspects	yes	multiple authors/references	Multiple/unclear	acceptance	performance expectancy (perceived usefulness), effort expectancy (perceived ease of use), social influence, facilitating conditions	2	no	yes	yes	no	no	no	no	no
Pérez-Aronsson, Anna; Thell, Maria; Lampa, Elin; Löfving, Sandra Gupta; Tökés, Antónia; Torakai, Naqib; Ibrahim, Kalid; Aljeshy, Reem; Warner, Georgina	Adaptation of the trauma group intervention ‘Teaching Recovery Techniques’ for online delivery: A participatory design and usability study	2022	10.1016/j.invent.2022.100589	https://www.sciencedirect.com/science/article/pii/S2214782922000963	Background Video-telehealth delivery of trauma-based care is promising and may help address structural and perceptual barriers to receiving support. However, existing evidence relies heavily on samples from adult populations. There is potential to transfer existing child and adolescent trauma interventions to a video-telehealth delivery format; but, this requires careful consideration. The aim of…	sekE	online Teaching Recovery Techniques (TRT)	web	Specific health service	specific public	young adults 15-22	mental	trauma	treatment, behaviour change	primary/ambulant/outpatient care setting	digital supportive component of a treatment	C: Treat a condition	1.1 Targeted client communication	qualitative	demonstration of prototyp, think aloud	no	none	no	no	1	no	no	no	yes	no	no	only demonstration	no	no	useroriented aspects	no	n.a.	Usability	usability	n.a.	1	no	no	yes	no	no	no	no	no
Petracca F, Tempre R, Cucciniello M, Ciani O, Pompeo E, Sannino L, Lovato V, Castaman G, Ghirardini A, Tarricone R.	An Electronic Patient-Reported Outcome Mobile App for Data Collection in Type A Hemophilia: Design and Usability Study	2021	10.2196/25071	https://formative.jmir.org/2021/12/e25071/	Background: There is currently limited evidence on the level and intensity of physical activity in individuals with hemophilia A. Mobile technologies can offer a rigorous and reliable alternative to support data collection processes but they are often associated with poor user retention. The lack of longitudinal continuity in their use can be partly attributed to the insufficient consideration of…	sekE	electronic Patient-Reported Outcome Mobile App for Data Collection in Type A Hemophilia	mobil	Specific health service	specific public	adults	somatisch	Hemophilia	treatment, behaviour change	primary/ambulant/outpatient care setting	digital supportive component of a treatment	C: Treat a condition	1.1 Targeted client communication	mixed-method	confirmatory focus group discussions; scenario-based usability testing; standardised questionnaires	yes	mHealth app usability questionnaire/MAUQ	no	no	3	yes	no	yes	no	no	no	.	yes	no	useroriented aspects	no	n.a.	Multiple/unclear	usability	preliminary efficacy, ease of use, user satisfaction, attractiveness of the layout, error rates compared with the intended use, interface and satisfaction, usefulness	3	no	yes	yes	yes	no	no	no	no
Ploderer B, Brown R, Seng LSD, Lazzarini PA, van Netten JJ.	Promoting Self-Care of Diabetic Foot Ulcers Through a Mobile Phone App: User-Centered Design and Evaluation	2018	10.2196/10105	https://diabetes.jmir.org/2018/4/e10105/	Background: Without effective self-care, people with diabetic foot ulcers (DFUs) are at risk of prolonged healing times, hospitalization, amputation, and reduced quality of life. Despite these consequences, adherence to DFU self-care remains low. New strategies are needed to engage people in the self-care of their DFUs. Objective: This study aimed to evaluate the usability and potential usefulnes…	sekE	mobile phone app, MyFootCare, to engage people with Diabetic Foot Ulcers through goals, progress monitoring, and reminders in self-care	mobil	Specific health service	specific public	adults	somatisch	Diabetes, Diabetic Foot Ulcers	self care, treatment, monitoring	general health care setting/ own home	digital supportive component of a treatment	C: Treat a condition	1.4 Personal Health Tracking	qualitative	baseline interviwe; short/<60-minutes testing phase, think aloud; semistructured interview	no	none	no	no	3	no	yes	no	yes	no	yes	<1 day	no	no	useroriented aspects	no	n.a.	Usability	usability	usability	1	no	no	yes	no	no	no	no	no
Poot C.C., Meijer E., Bruil A., Venema M., Vegt N.J.H., Donkel N., van Noort V., Chavannes N.H., Roest A.A.W.	How to use participatory design to develop an eHealth intervention to reduce preprocedural stress and anxiety among children visiting the hospital: The Hospital Hero app multi-study and pilot report	2023	10.3389/fped.2023.1132639	https://www.frontiersin.org/articles/10.3389/fped.2023.1132639/full	Background: Medical procedures can cause considerable stress and anxiety among children. Current interventions mainly diminish stress and anxiety during procedures, while stress and anxiety often build up at home. Moreover, interventions often focus on either distraction or preparation. eHealth can combine multiple strategies and provide a low-cost solution that can be used outside the hospital. …	sekE	eHealth intervention to reduce preprocedural stress and anxiety among children visiting the hospital- the Hospital Hero	mobil	Specific health service	specific public	children 4-12	mental	anxiety, stress	empowerment, support, information	clinical/stationary/inpatient care setting	plain info without tailoring	B: Promoting good health	1.1 Targeted client communication	mixed-method	8-week testing phase; semi-structured interviews; analysing system data (login data, app usage); survey; standardised questionnaire	yes	SUS, User-Experience Questionnaire/UEQ-S	no	yes	4	yes	yes	no	no	yes	yes	longer than 1 month/4 weeks	no	no	multiple aspects	yes	multiple authors/references	Multiple/unclear	use, user experience and usability	user-friendliness (i.e., degree to which the software is adapted to the skills and experience of the user) clarity (i.e., the degree to which the software is considered coherent, logical and consistent) operability (i.e., the time it takes the user to learn how to use a function and perform a task efficiently) and customization (i.e., the degree to which the software system can be customized to t…	3	no	no	yes	yes	no	yes	no	no
Poss-Doering R., Kunz A., Pohlmann S., Hofmann H., Kiel M., Winkler E.C., Ose D., Szecsenyi J.	Utilizing a prototype patient-controlled electronic health record in germany: Qualitative analysis of user-reported perceptions and perspectives	2018	10.2196/10411	https://formative.jmir.org/2018/2/e10411/	Background: Personal electronic health records (PHR) are considered instrumental in improving health care quality and efficiency, enhancing communication between all parties involved and strengthening the patient's role. Technical architectures, data privacy, and applicability issues have been discussed for many years. Nevertheless, nationwide implementation of a PHR is still pending in Germany d…	primE	a Web-based personal electronic health record prototype (PEPA) was developed enabling patient-controlled information exchange across different care settings	web	Specific health service	specific public	adults	somatisch	cancer	empowerment, support, information	primary/ambulant/outpatient care setting	self management (incl. decision aid, care management)	unclear/multiple	unclear/multiple	mixed-method	posttrial semistructured interviews; survey; standardised questionnaire	yes	SUS; context-specific measurements (Cancer Behavior Inventory Brief German Version, Perceived Involvement in Care Scale, Distress Management Thermometer, Control Preferences Scale)	yes	yes	2	yes	yes	no	no	no	no	.	no	no	useroriented aspects	no	n.a.	Usability	user experience, usability	user experience, usability	2	yes	no	yes	no	no	no	no	no
Preuhs K, van Keulen H, Andree R, Wins S, van Empelen P.	A Tailored Web-Based Video Intervention (ParentCoach) to Support Parents With Children With Sleeping Problems: User-Centered Design Approach	2022	10.2196/33416	https://formative.jmir.org/2022/4/e33416/	Background: Many parents frequently struggle with undesirable or problematic behavior (ie, temper tantrums and whining) displayed by their child. To support parents in promoting positive parenting skills (ie, recognizing challenging situations and reacting appropriately), the interactive video e-learning tool ParentCoach was developed. The tool aims to teach parents generic behavioral responses b…	sekE	A Tailored Web-Based Video Intervention (ParentCoach) to Support Parents With Children With Sleeping Problems	web	Specific health service	specific public	parents	generisch/ non specific	sleeping problems of children	communication, support,	general health care setting/ own home	Interaction with care providers- communication	B: Communication about healthcare	1.1 Targeted client communication	qualitative	interviews	no	none	no	no	1	no	yes	no	no	no	no	.	no	no	useroriented aspects	no	n.a.	Multiple/unclear	acceptance	n.a.	1	no	no	yes	no	no	no	no	no
Preuhs K, van Keulen H, Andree R, Wins S, van Empelen P.	A Tailored Web-Based Video Intervention (ParentCoach) to Support Parents With Children With Sleeping Problems: User-Centered Design Approach	2022	10.2196/33416	https://formative.jmir.org/2022/4/e33416/	Background: Many parents frequently struggle with undesirable or problematic behavior (ie, temper tantrums and whining) displayed by their child. To support parents in promoting positive parenting skills (ie, recognizing challenging situations and reacting appropriately), the interactive video e-learning tool ParentCoach was developed. The tool aims to teach parents generic behavioral responses b…	sekE	A Tailored Web-Based Video Intervention (ParentCoach) to Support Parents With Children With Sleeping Problems	web	Specific health service	specific public	parents	generisch/ non specific	sleeping problems of children	communication, support,	general health care setting/ own home	Interaction with care providers- communication	B: Communication about healthcare	1.1 Targeted client communication	quantitative	survey	no	none	no	yes	1	yes	no	no	no	no	no	.	no	no	useroriented aspects	no	n.a.	usability	usability	n.a.	1	no	no	yes	no	no	no	no	no
Prince RM, Soung Yee A, Parente L, Enright KA, Grunfeld E, Powis M, Husain A, Gandhi S, Krzyzanowska MK.	User-Centered Design of a Web-Based Tool to Support Management of Chemotherapy-Related Toxicities in Cancer Patients	2019	10.2196/jmir.9958	https://www.jmir.org/2019/3/e9958/metrics	Background: Cancer patients receiving chemotherapy have high symptom needs that can negatively impact quality of life and result in high rates of unplanned acute care visits. Remote monitoring tools may improve symptom management in this patient population. Objective: This study aimed to design a prototype tool to facilitate remote management of chemotherapy-related toxicities. Methods: User need…	sekE	Web-Based Tool to Support Management of Chemotherapy-Related Toxicities in Cancer Patients to facilitate remote management of chemotherapy-related toxicities	web	Specific health service	specific public	adults	somatisch	cancer	monitoring,	general health care setting/ own home	self management (incl. decision aid, care management)	unclear/multiple	unclear/multiple	qualitative	cognitive walk-throughs; task based usability session; think aloud	no	none	no	no	3	no	no	yes	yes	no	no	.	no	Cognitive walkthrough	useroriented aspects	no	n.a.	Usability	usability	Ease of design change, Severity of usability issue, Benefit to patient	2	no	no	yes	yes	no	no	no	no
Rahimi K., Velardo C., Triantafyllidis A., Conrad N., Shah S.A., Chantler T., Mohseni H., Stoppani E., Moore F., Paton C., Emdin C.A., Ernst J., Tarassenko L., Rahimi K., Velardo C., Triantafyllidis A., Conrad N., Shah S.A., Chantler T., Mohseni H., Stoppani E., Moore F., Paton C., Tarassenko L., Cleland J., Emptage F., Farmer A., Fitzpatrick R., Hobbs R., MacMahon S., Perkins A., Altmann P., Cha…	A user-centred home monitoring and self-management system for patients with heart failure: A multicentre cohort study	2015	10.1093/ehjqcco/qcv013	https://www.researchgate.net/publication/281734022_A_user-centred_home_monitoring_and_self-management_system_for_patients_with_heart_failure_A_multi-centre_cohort_study	Aims Previous generations of home monitoring systems have had limited usability. We aimed to develop and evaluate a user-centred and adaptive system for health monitoring and self-management support in patients with heart failure. Methods and results Patients with heart failure were recruited from three UK centres and provided with Internet-enabled tablet computers that were wirelessly linked wit…	primE	a remote health monitoring and non-pharmacological self-management support system for heart failure patients- SUPPORT-HF system. The system included an Android-based tablet computer with a touch screen connected wirelessly via Bluetooth to blood pressure (BP), a heart rate monitor, and an electronic weighing scale.	complex intervention including hardware components (ie. wearable, )	Specific health service	specific public	adults	somatisch	heart failure	self management, monitoring	general health care setting/ own home	Monitoring	B: Health and care diaries	1.4 Personal Health Tracking	mixed-method	baseline survey; 6-month testing phase; tasks during testing phase; follow-up survey; standardised questionnaires; analysis of system data (usage logs)	yes	components of TAM; context-specific measurements (New York Heart Association class questionnaire, Minnesota Living With Heart Failure)	yes	yes	3	yes	no	no	no	yes	yes	longer than 1 month/4 weeks	no	no	multiple aspects	yes	ISO 9241-11	Multiple/unclear	system usability	task complementation; ease of use; attitudes towards the usefulness and accessibility, duration of interaction, clinical outcomes (QUALY)	3	yes	no	yes	no	no	yes	no	no
Ramadas A, Chan CK, Oldenburg B, Hussien Z, Quek KF.	A web-based dietary intervention for people with type 2 diabetes: development, implementation, and evaluation	2015	10.1007/s12529-014-9445-z	https://link.springer.com/article/10.1007/s12529-014-9445-z	Background: Diabetes is becoming a very important health issue in rapidly developing nations and there is an urgent need to improve overall diabetes self-management education in these countries. Although e-health is an emerging theme, only a few successful web-based studies on diabetes self-management have been reported. Purpose: We describe the development, implementation, and process evaluation…	sekE	Web-Based Dietary Intervention for People with Type 2 Diabetes- myDIDeA.	web	Specific health service	specific public	adults	somatisch	diabetes Typ 2	dietary self-management, behaviour change	general health care setting/ own home	individual info with tailoring	B: Promoting good health	1.1 Targeted client communication	quantitative	6-month testing phase; post-intervention survey; standardised questionnaires; analysis of system data (number of log-ins, usage duration)	no	context-specific measurements (Dietary Knowledge, Attitude, and Behavior Questionnaire/DKAB-Q; )	yes	yes	3	yes	no	no	no	yes	yes	longer than 1 month/4 weeks	no	no	multiple aspects	no	n.a.	Multiple/unclear	feasibility, acceptibility	satisfaction (performance expectancy, effort expectancy, and patient-centred factors), acceptability (attitude towards technology, anxiety, self-efficacy, and behavioural intention), usability (facilitating conditions and user-friendliness), adherence, health-specific outcomes; usage	4	yes	yes	yes	no	no	yes	no	no
Richardson J, Letts L, Sinclair S, Chan D, Miller J, Donnelly C, Smith-Turchyn J, Wojkowski S, Gravesande J, Loyola Sánchez A.	Using a Web-Based App to Deliver Rehabilitation Strategies to Persons With Chronic Conditions: Development and Usability Study	2021	10.2196/19519	https://rehab.jmir.org/2021/1/e19519	Background: The global rise in the incidence of chronic conditions and aging is associated with increased disability. Physiotherapists and occupational therapists can mitigate the resulting burden on the health care system with their expertise in optimizing function. Rehabilitation self-management strategies can assist people with chronic conditions to accept, adjust, and manage different aspects…	sekE	Web-Based App to Deliver Rehabilitation Strategies to Persons With Chronic Conditions- iamable	web	Specific health service	specific public	adults	somatisch	chronic conditions	self management, physical activity	rehabilitation setting	self management (incl. decision aid, care management)	B: Promoting good health	1.1 Targeted client communication	mixed-method	task-based usability session; think aloud; eye-tracking; analysis of system data (recoring of video screen); standardised questionnaire	yes	SUS	no	no	4	yes	no	yes	yes	yes	no	.	no	no	useroriented aspects	no	n.a.	Usability	usability	task duration	1	no	no	yes	no	no	no	no	no
Rochat J., Ehrler F., Siebert J.N., Ricci A., Ruiz V.G., Lovis C.	Usability Testing of a Patient-Centered Mobile Health App for Supporting and Guiding the Pediatric Emergency Department Patient Journey: Mixed Methods Study	2022	10.2196/25540	https://pediatrics.jmir.org/2022/1/e25540/	Background: Patient experience in emergency departments (EDs) remains often suboptimal and can be a source of stress, particularly in pediatric settings. In an attempt to support patients and their families before, during, and after their visit to a pediatric ED, a mobile health (mHealth) app was developed by a multidisciplinary team based on patient-centered care principles. Objective: This stud…	primE	Mobile Health App for Supporting and Guiding the Pediatric Emergency Department Patient Journey-InfoKids. eHealth solution composed of 3 modules connecting patients, caregivers, and administrative clerks through a web and mobile app, with the aim of supporting the entire emergency care process	mobil	Specific health service	specific public	parents	somatisch	non specific	information, self management,	clinical/stationary/inpatient care setting	self management (incl. decision aid, care management)	unclear/multiple	1.1 Targeted client communication	mixed-method	baseline survey; scenario-based/ task-based usability session; think aloud; semistructured interview; standardised questionnaire	yes	SUS; Nielsen severity scale	no	yes	4	yes	yes	yes	yes	no	no	.	no	no	useroriented aspects	yes	ISO 9241-11	Usability	usability	effectiveness (task completion rate, task completeness and successfulness), efficiency (i.e. time on task), satisfaction; usability problems	1	no	no	yes	no	no	no	no	no
Sage A, Roberts C, Geryk L, Sleath B, Tate D, Carpenter D.	A Self-Regulation Theory-Based Asthma Management Mobile App for Adolescents: A Usability Assessment	2017	10.2196/humanfactors.7133	https://humanfactors.jmir.org/2017/1/e5	Background: Self-regulation theory suggests people learn to influence their own behavior through self-monitoring, goal-setting, feedback, self-reward, and self-instruction, all of which smartphones are now capable of facilitating. Several mobile apps exist to manage asthma; however, little evidence exists about whether these apps employ user-centered design processes that adhere to government usa…	primE	an asthma self-management app to influence adolescents own behavior through self-monitoring, goal-setting, feedback, self-reward, and self-instruction, all of which smartphones are now capable of facilitating.	mobil	Specific health service	specific public	adolescents 11-18	somatisch	Asthma	monitoring, self management, behaviour change	general health care setting/ own home	self management (incl. decision aid, care management)	B: Health and care diaries	1.4 Personal Health Tracking	qualitative	semistructured interviews, demonstration of low-fidelity prototyp	no	none	no	no	1	no	yes	no	no	no	no	only demonstration	no	no	technical aspects	no	n.a.	Multiple/unclear	usability	features, design,	1	no	no	no	yes	no	no	no	no
Salim H, Lee PY, Sharif-Ghazali S, Cheong AT, Wong J, Young I, Pinnock H; RESPIRE Collaboration.	Developing an Asthma Self-management Intervention Through a Web-Based Design Workshop for People With Limited Health Literacy: User-Centered Design Approach	2021	10.2196/26434	https://www.jmir.org/2021/9/e26434/	Background: Technology, including mobile apps, has the potential to support self-management of long-term conditions and can be tailored to enhance adoption. We developed an app to support asthma self-management among people with limited health literacy in a web-based workshop (to ensure physical distancing during the COVID-19 pandemic). Objective: The aim of this study is to develop and test a pr…	sekE	Asthma Self-management Intervention Through a Web-Based Design Workshop for People With Limited Health Literacy	mobil	Specific health service	specific public	adults with Limited Health Literacy	somatisch	Asthma	self management, monitoring	general health care setting/ own home	self management (incl. decision aid, care management)	unclear/multiple	unclear/multiple	qualitative	semistructured interviews; testing Phase; think aloud	no	none	no	no	4	no	yes	no	yes	yes	yes	unclear	no	no	useroriented aspects	no	n.a.	Multiple/unclear	utility, usability	design, app influence, support self-management, ease of use	4	no	yes	yes	yes	no	yes	no	no
Sandhu H, Wilson K, Reed N, Mihailidis A.	A Mobile Phone App for the Self-Management of Pediatric Concussion: Development and Usability Testing	2019	10.2196/12135	https://humanfactors.jmir.org/2019/2/e12135/	Background: Concussion is a common injury among Canadian children and adolescents that leads to a range of neurobehavioral deficits. However, noticeable gaps continue to exist in the management of pediatric concussion, with poor health outcomes associated with the inadequate application of best practice guidelines. Objective: The aim of this study was to describe the development and assess the us…	sekE	Mobile Phone App for the Self-Management of Pediatric Concussion. mobile phone app to aid youth in the self-management of concussion- NeuroCare,	mobil	Specific health service	patient	adolescents 10-18	somatisch	Pediatric Concussion	information, self management, recovery	primary/ambulant/outpatient care setting	Interaction with care providers- communication	B: Communication about healthcare	1.1 Targeted client communication	mixed-method	task-based usability session; think aloud; follow-up survey; exit semistructured interview; standardises questionnaire	yes	SUS	no	yes	4	yes	yes	yes	yes	no	no	.	no	no	useroriented aspects	yes	ISO 9241-11	Usability	usability	User Interface, task completion, satisfaction,	2	no	no	yes	yes	no	no	no	no
Schättin A, Pickles J, Flagmeier D, Schärer B, Riederer Y, Niedecken S, Villiger S, Jurt R, Kind N, Scott SN, Stettler C, Martin-Niedecken AL.	Development of a Novel Home-Based Exergame With On-Body Feedback: Usability Study	2022	10.2196/38703	https://games.jmir.org/2022/4/e38703	Background: With more than 1.4 billion adults worldwide classified as physically inactive, physical inactivity is a public health crisis leading to an increased risk of cardiometabolic diseases. Motivating and engaging training strategies are needed to tackle this public health crisis. Studies have shown that exergames, games controlled by active body movements, are potentially usable, attractive…	primE	Home-Based Exergame With On-Body Feedback- ExerCube. Physically immersive and adaptive functional fitness game	complex intervention including hardware components (ie. wearable, )	Specific health service	specific public	adults	somatisch	non specific	physical activity	general health care setting/ own home	digital supportive component of a treatment	B: Promoting good health	unclear/multiple	mixed-method	40-minutes testing phase; semistructured interviews; standardised questionnaires	yes	SUS; context-specific measurements (Physical Activity Enjoyment Scale/PACES, the Flow Short Scale, the Immersive Experience Questionnaire, and a rating of perceived exertions)	yes	no	3	yes	yes	no	no	no	yes	<1 day	no	no	useroriented aspects	no	n.a.	Usability	usability	visual feedback, haptic feedback, training experience, suggestions for impression	2	no	no	yes	no	no	no	yes	no
Schnall R, Bakken S, Brown Iii W, Carballo-Dieguez A, Iribarren S.	Usabilty Evaluation of a Prototype Mobile App for Health Management for Persons Living with HIV	2016		https://ebooks.iospress.nl/publication/43092	Mobile health (mHealth) applications (apps) have the potential to support self-management and improve health outcomes in persons living with HIV (PLWH). In this paper, we report on the final step in a three-stage user-centered design process for the development of a mHealth app for PLWH. We conducted a usability evaluation with 10 targeted end-users and a heuristic evaluation with 5 persons with …	primE	mHealth applications (apps) specifically designed for persons living with HIV (PLWH)	mobil	Specific health service	specific public	adults	generisch/ non specific	HIV	self management	general health care setting/ own home	self management (incl. decision aid, care management)	B: Health and care diaries	1.4 Personal Health Tracking	mixed-method	task-based uasability session; think aloud; standardised questionnaire; survey; structured walk-through	yes	Post Study System Usability Questionnaire/PSSUQ	no	yes	4	yes	no	yes	yes	no	no	.	no	Walkthrough	useroriented aspects	no	n.a.	Usability	usability	n.a.	1	no	no	yes	no	no	no	no	no
Schnock K.O., Snyder J.E., Fuller T.E., Duckworth M., Grant M., Yoon C., Lipsitz S., Dalal A.K., Bates D.W., Dykes P.C.	Acute care patient portal intervention: Portal use and patient activation	2019	10.2196/13336	https://www.jmir.org/2019/7/e13336/	Background: Patient-facing health information technology (HIT) tools, such as patient portals, are recognized as a potential mechanism to facilitate patient engagement and patient-centered care, yet the use of these tools remains limited in the hospital setting. Although research in this area is growing, it is unclear how the use of acute care patient portals might affect outcomes, such as patien…	primE	Acute Care Patient Portal Intervention	web	Generic health service	undefined public	adults	generisch/ non specific	non specific	real-time information, educational content	primary/ambulant/outpatient care setting	individual info with tailoring	unclear/multiple	unclear/multiple	quantitative	18-month using phase, survey; standardised questionnaire	no	context-specific measurement (patient activation measure/PAM-13)	yes	yes	2	yes	no	no	no	no	yes	longer than 1 month/4 weeks	no	no	useroriented aspects	no	n.a.	Multiple/unclear	Portal Use, Patient Activation	Portal Use, Patient Activation	2	no	yes	no	no	no	yes	no	no
Schoenthaler A, Cruz J, Payano L, Rosado M, Labbe K, Johnson C, Gonzalez J, Patxot M, Patel S, Leven E, Mann D.	Investigation of a Mobile Health Texting Tool for Embedding Patient-Reported Data Into Diabetes Management (i-Matter): Development and Usability Study	2020	10.2196/18554	https://formative.jmir.org/2020/8/e18554/	Background: Patient-reported outcomes (PROs) are increasingly being used in the management of type 2 diabetes (T2D) to integrate data from patients' perspective into clinical care. To date, the majority of PRO tools have lacked patient and provider involvement in their development, thus failing to meet the unique needs of end users, and lack the technical infrastructure to be integrated into the …	sekE	Mobile Health Texting Tool for Embedding Patient-Reported Data Into Diabetes Management (i-Matter)	web	Specific health service	specific public	adults	somatisch	Diabetes Typ 2	self management	general health care setting/ own home	self management (incl. decision aid, care management)	B: Health and care diaries	1.4 Personal Health Tracking	mixed-method	2-weeks testing phase; standardized questionnaires; semistructured interviews; think aloud; survey	yes	TAM version 3	no	yes	4	yes	yes	no	yes	no	yes	up to 1 month/4 weeks	no	no	useroriented aspects	no	n.a.	Multiple/unclear	usability	perceived ease of use, usefulness, and quality, clarity of content, layout, utility	3	no	no	yes	yes	yes	no	no	no
Segall N, Saville JG, L'Engle P, Carlson B, Wright MC, Schulman K, Tcheng JE.	Usability evaluation of a personal health record	2011	PMC3243224	https://www.ncbi.nlm.nih.gov/pmc/articles/PMC3243224/	The electronic personal health record (PHR) has been championed as a mediator of patient-centered care, yet its usability and utility to patients, key predictors of success, have received little attention. Human-centered design (HCD) offers validated methods for studying systems effects on users and their cognitive tasks. In HCD, user-centered activities allow potential users to shape the design …	primE	electronic personal health record- HealthView	web	Generic health service	undefined public	adults	generisch/ non specific	non specific	self management	preventiv/promotion	Monitoring	B: Health and care diaries	1.4 Personal Health Tracking	mixed-method	task-based usability session; think aloud; follow-up survey; semistructured interview; standardised questionnaire	no	none	no	yes	4	yes	yes	yes	yes	no	no	.	no	no	multiple aspects	no	n.a.	Multiple/unclear	usability	efficiency (e.g., time to complete a task, time spent recovering from errors, frequency of help documentation access), effectiveness (e.g., number of errors, number of subtasks completed, percent of participants who successfully completed a task), satisfaction (e.g., perceived satisfaction with and acceptance of the system), workload (e.g., perceived mental workload, objectively measured workload…	4	yes	yes	yes	no	no	yes	no	no
Shikako K, Mogo ERI, Grand-Maison V, Simpson R, Pritchard-Wiart L, Majnemer A; Jooay App Research Group.	Designing User-Centered Mobile Health Initiatives to Promote Healthy Behaviors for Children With Disabilities: Development and Usability Study	2021	10.2196/23877	https://formative.jmir.org/2021/9/e23877/	Background: The gap between research and its practical application in community settings limits its impact on public health. Closing this gap has the potential to improve the well-being of underserved groups, such as children with disabilities. Mobile health has the potential to improve access to community resources and support for underserved populations, thereby encouraging improved health beha…	sekE	Mobile Health Initiatives to Promote Healthy Behaviors for Children With Disabilities- Jooay.	hybrid	General health promotion	specific public	children	somatisch	disabilities	behaviour change, physical activity	preventiv/promotion	plain info without tailoring	B: Promoting good health	1.1 Targeted client communication	quantitative	analysis of system data; surveys;	no	none	no	yes	2	yes	no	no	no	yes	no	.	no	no	useroriented aspects	no	n.a.	Multiple/unclear	feasibility	usage, helpfulness,	2	no	no	yes	no	no	yes	no	no
Shrestha R., Altice F.L., Didomizio E., Sibilio B., Ranjit Y.S., Copenhaver M.M.	Feasibility and acceptability of an mhealth-based approach as an hiv prevention strategy among people who use drugs on pre-exposure prophylaxis	2020	10.2147/PPA.S236794	https://www.dovepress.com/feasibility-and-acceptability-of-an-mhealth-based-approach-as-an-hiv-p-peer-reviewed-fulltext-article-PPA	Introduction: There has been increasing interest in the use of mHealth technology in health care. To our knowledge, however, there is a lack of empirical evidence on the utilization of text messaging services (short message service; SMS) for HIV prevention among opioid-dependent people who use drugs (PWUD). As part of our formative work, we conducted an in-depth feasibility and acceptability stud…	primE	SMS Service	mobil	General health promotion	specific public	adults	somatisch	drug abuse, HIV prevention	behaviour change, adherence	preventiv/promotion	plain info without tailoring	B: Promoting good health	1.1 Targeted client communication	mixed-method	baseline survey; 4-week testing phase; follow-up survey; semistructured interview	no	none	no	yes	3	yes	yes	no	no	no	yes	up to 1 month/4 weeks	no	no	useroriented aspects	no	n.a.	Multiple/unclear	feasibility, acceptibility	usefulness of the service; general experience and convenience of use; barriers to use; recommendations for future programs	2	no	no	yes	no	no	no	yes	no
Shuldiner J, Shah N, Reis C, Chalmers I, Ivers N, Nathan P.	Developing a Provincial Surveillance and Support System for Childhood Cancer Survivors: Multiphase User-Centered Design Study	2022	10.2196/37606	https://humanfactors.jmir.org/2022/3/e37606/	Background: Survivors of childhood cancer are at lifelong risk of morbidity (such as new cancers or heart failure) and premature mortality due to their cancer treatment. These are termed late effects. Therefore, they require lifelong, risk-tailored surveillance. However, most adult survivors of childhood cancer do not complete recommended surveillance tests such as mammograms or echocardiograms. …	sekE	Provincial Surveillance and Support System for Childhood Cancer Survivors; childhood cancer surveillance and support system to facilitate completion of surveillance tests	hybrid	General health promotion	specific public	children	somatisch	cancer survivors	behaviour change	preventiv/promotion	plain info without tailoring	B: Promoting good health	1.1 Targeted client communication	qualitative	interviews; demonstration; think-aloud;	no	none	no	no	2	no	yes	no	yes	no	no	only demonstration	no	no	useroriented aspects	no	n.a.	Multiple/unclear	usability, feasibility, acceptibility	acceptability, usability, and functionality	2	no	no	yes	yes	no	no	no	no
Simons D, De Bourdeaudhuij I, Clarys P, De Cocker K, Vandelanotte C, Deforche B.	A Smartphone App to Promote an Active Lifestyle in Lower-Educated Working Young Adults: Development, Usability, Acceptability, and Feasibility Study	2018	10.2196/mhealth.8287	https://mhealth.jmir.org/2018/2/e44/	Background: Physical activity (PA) levels are problematic in lower-educated working young adults (18-26 years). To promote PA, smartphone apps have great potential, but there is no evidence for their effectiveness in this population. To increase the likelihood that a newly developed app will be effective, formative research and user testing are required. Objective: The aim of this study was to de…	sekE	Smartphone App to Promote an Active Lifestyle in Lower-Educated Working Young Adults- Active Coach	complex intervention including hardware components (ie. wearable, )	General health promotion	specific public	young adults 18-26	somatisch	non specific	physival activity,behavour change	preventiv/promotion	individual info with tailoring	B: Promoting good health	1.4 Personal Health Tracking	mixed-method	9-week testing phase; think aloud; semistructured interview; follo-up survey; analysis of system data (app usage, )	no	none	no	yes	5	yes	yes	no	yes	yes	yes	longer than 1 month/4 weeks	no	no	useroriented aspects	no	n.a.	Multiple/unclear	Usability, Acceptability, and Feasibility	knowledge, attitude, social support, and self-efficacy, usage	2	no	yes	no	no	no	yes	no	no
Slater H., Stinson J.N., Jordan J.E., Chua J., Low B., Lalloo C., Pham Q., Cafazzo J.A., Briggs M.	Evaluation of Digital Technologies Tailored to Support Young People’s Self-Management of Musculoskeletal Pain: Mixed Methods Study	2020	10.2196/18315	https://www.jmir.org/2020/6/e18315/	Background: Digital technologies connect young people with health services and resources that support their self-care. The lack of accessible, reliable digital resources tailored to young people with persistent musculoskeletal pain is a significant gap in the health services in Australia. Recognizing the intense resourcing required to develop and implement effective electronic health (eHealth) in…	primE	Digital Technologies Tailored to Support Young People’s Self-Management of Musculoskeletal Pain- painHEALTH website and the iCanCope with Pain app	hybrid	Specific health service	specific public	young adults 15-25	somatisch	Musculoskeletal Pain	self management, behaviour change	general health care setting/ own home	self management (incl. decision aid, care management)	C: Treat a condition	1.1 Targeted client communication	mixed-method	task-based usability session; 7-day testing phase; follow-up semistructured Interviews; analysis of system data	no	none	no	no	4	no	yes	yes	no	yes	yes	up to 1 week	no	no	multiple aspects	yes	multiple authors/references	Multiple/unclear	acceptability	Navigation, Usability (functionality and ease of utilization), User engagement (content presentation, interactive, not irritating, targeted/tailored/personalized, captivating, and relatability), Content (appropriate level of literacy, credible, clear, and concise), Acceptability (design look and feel, meets the expectations of young people with musculoskeletal pain, motivating, and likability)	5	no	yes	yes	yes	yes	yes	no	no
Sobrinho A., Da Silva L.D., Perkusich A., Pinheiro M.E., Cunha P.	Design and evaluation of a mobile application to assist the self-monitoring of the chronic kidney disease in developing countries	2018	10.1186/s12911-018-0587-9	https://bmcmedinformdecismak.biomedcentral.com/articles/10.1186/s12911-018-0587-9	Background: The chronic kidney disease (CKD) is a worldwide critical problem, especially in developing countries. CKD patients usually begin their treatment in advanced stages, which requires dialysis and kidney transplantation, and consequently, affects mortality rates. This issue is faced by a mobile health (mHealth) application (app) that aims to assist the early diagnosis and self-monitoring …	sekE	mHealth app targeting the Android platform to assist the early diagnosis and self-monitoring of the chronic kidney diseas	mobil	Specific health service	specific public	adults	somatisch	chronic kidney disease	monitoring,	general health care setting/ own home	Monitoring	B: Health and care diaries	1.4 Personal Health Tracking	qualitative	semi-structured interviews; observed app testing; think aloud	no	none	no	no	3	no	yes	no	yes	no	yes	<1 day	no	no	useroriented aspects	no	n.a.	Usability	usability, user perceptions	ease-of-use, the usefulness of features, completeness, and clarity of information	3	no	no	yes	yes	yes	no	no	no
Solem I.K.L., Varsi C., Eide H., Kristjansdottir O.B., Børøsund E., Schreurs K.M.G., Waxenberg L.B., Weiss K.E., Morrison E.J., Haaland-ØVerby M., Bevan K., Zangi H.A., Stubhaug A., Nes L.S.	A user-centered approach to an evidence-based electronic health pain management intervention for people with chronic pain: Design and development of EPIO	2020	10.2196/15889	https://www.jmir.org/2020/1/e15889/	Background: Chronic pain conditions are complicated and challenging to live with. Electronic health (eHealth) interventions show promise in helping people cope with chronic illness, including pain. The success of these interventions depends not only on the technology and intervention content but also on the users' acceptance and adherence. Involving all stakeholders (eg, patients, spouses, health…	sekE	Electronic Health Pain Management Intervention for People With Chronic Pain- EPIO	hybrid	Specific health service	specific public	adults	somatisch	chronic pain	self management	general health care setting/ own home	individual info with tailoring	unclear/multiple	1.6 On-demand information services to clients	mixed-method	testing session; think aloud; standardises questionnaire	yes	Sauro’s SUS;	no	no	3	yes	no	no	yes	no	yes	<1 day	no	no	multiple aspects	no	n.a.	Multiple/unclear	usability	easy and intuitive navigation, language, content, design	2	no	no	no	yes	yes	no	no	no
Sousa, Pedro; Fonseca, Helena; Gaspar, Pedro; Gaspar, Filomena	Usability of an internet-based platform (Next.Step) for adolescent weight management	2015	10.1016/j.jped.2014.05.010	https://www.sciencedirect.com/science/article/pii/S0021755714001272	Objective The current study evaluates the usability perception of an e-therapeutic platform (supported by electronic processes and communication), aiming to promote the behavior change and to improve the adolescent health status through increased and interactive contact between the adolescent and the clinical staff. Methods This was a correlational study with a sample of 48 adolescents (12-18 yea…	primE	internet-based e-therapeutic platform (Next.Step) for adolescent weight management	web	Specific health service	specific public	adolescentes 12-18	somatisch	Pediatric Obesity	behaviour change, weight management	preventiv/promotion	digital supportive component of a treatment	unclear/multiple	unclear/multiple	quantitative	24-week testing phase; analysis of system data (utilization rate, number of logins, consulted resources, self-monitoring data, game scores, and participation in forums); usability survey on platform	no	none	no	yes	3	yes	no	no	no	yes	yes	longer than 1 month/4 weeks	no	no	useroriented aspects	yes	Hix & Hartson; ISO9241-11,8	Multiple/unclear	usability	satisfaction, efficiency, and effectiveness perceptions, analysis of system data	2	no	no	yes	no	no	yes	no	no
Sox C.M., Gribbons W.M., Loring B.A., Mandl K.D., Batista R., Porter S.C.	Patient-centered design of an information management module for a personally controlled health record	2010	10.2196/jmir.1269	https://www.jmir.org/2010/3/e36/	Background: The development of health information technologies should be informed by iterative experiments in which qualitative and quantitative methodologies provide a deeper understanding of the abilities, needs, and goals of the target audience for a personal health application. Objective: Our objective was to create an interface for parents of children with attention-deficit hyperactivity/dis…	sekE	Information Management Module for a Personally Controlled Health Record; ADHD-specific personal health application to support data entry into a personally controlled health record	web	Specific health service	specific public	adults	mental	attention-deficit hyperactivity/disorder (ADHD)		general health care setting/ own home	Interaction with care providers- data transfer	unclear/multiple	unclear/multiple	mixed-method	Cognitive Walk-through; think aloud; baseline survey with standardised questionnaire	no	Test of Functional Health Literacy in Adults (TOFHLA)	yes	yes	3	yes	no	no	yes	no	no	.	no	Cognitive walkthrough	useroriented aspects	no	n.a.	Usability	usability	general impression	1	no	no	yes	no	no	no	no	no
Sox C.M., Gribbons W.M., Loring B.A., Mandl K.D., Batista R., Porter S.C.	Patient-centered design of an information management module for a personally controlled health record	2010	10.2196/jmir.1269	https://www.jmir.org/2010/3/e36/	Background: The development of health information technologies should be informed by iterative experiments in which qualitative and quantitative methodologies provide a deeper understanding of the abilities, needs, and goals of the target audience for a personal health application. Objective: Our objective was to create an interface for parents of children with attention-deficit hyperactivity/dis…	sekE	Information Management Module for a Personally Controlled Health Record; ADHD-specific personal health application to support data entry into a personally controlled health record	web	Specific health service	specific public	adults	mental	attention-deficit hyperactivity/disorder (ADHD)		general health care setting/ own home	Interaction with care providers- data transfer	unclear/multiple	unclear/multiple	qualitative	tasked-based usability session;	yes	NASA Task Load Index	no	no	1	no	no	yes	no	no	no	.	no	no	useroriented aspects	no	n.a.	Usability	usability	task success, task burden	1	no	no	yes	no	no	no	no	no
Sparidaens E.M., Logger J.G.M., Nelen W.L.D.M., Braat D.D.M., Fleischer K., Hermens R.P.M.	Web-based Guidance for Assisted Reproductive Technology with an Online App (myFertiCare): Quantitative Evaluation with the HOT-fit Framework	2023	10.2196/38535	https://www.jmir.org/2023/1/e38535	Background: Assisted reproductive technologies (ARTs) are considered to be physically and mentally stressful. During their treatment trajectory, couples express high information and communication needs. They appreciate using the internet to obtain fertility-related information. In a previous study, we developed myFertiCare, an eHealth tool providing personalized information and interactive functi…	primE	Web-based Guidance for Assisted Reproductive Technology With an Online App (myFertiCare); eHealth tool providing personalized information and interactive functionalities for infertile couples in order to improve patient-centered care	web	Specific health service	specific public	adults	generisch/ non specific	reproductive care	self management	general health care setting/ own home	individual info with tailoring	unclear/multiple	1.1 Targeted client communication	quantitative	analysis of system data (number of users, visits, and page views and the frequency and duration of use); survey; standardised questionnaires	yes	SUS; End-User Computing Satisfaction (EUCS); Computer System Usability Questionnaire (CSUQ); context-specific measurements (validated fertility quality of life (FertiQoL) questionnaire, Patient-Centredness Questionnaire–Infertility)	yes	yes	2	yes	no	no	no	yes	no	.	no	no	multiple aspects	no	n.a.	Multiple/unclear	implementation, effectiveness/impact	effectiveness (couples’ knowledge about fertility treatment, couples’ experiences of treatment burden, couples’ experiences of patient-centred care), satisfaction, suggestions for improvement, analysis of system data	4	yes	no	yes	no	no	yes	yes	no
Sungur H., Yılmaz N.G., Chan B.M.C., van den Muijsenbergh M.E.T.C., van Weert J.C.M., Schouten B.C.	Development and Evaluation of a Digital Intervention for Fulfilling the Needs of Older Migrant Patients with Cancer: User-Centered Design Approach	2020	10.2196/21238	https://www.jmir.org/2020/10/e21238/	Background: Older migrant patients with cancer face many language- and culture-related barriers to patient participation during medical consultations. To bridge these barriers, an eHealth tool called Health Communicator was developed in the Netherlands. Essentially used as a digital translator that can collect medical history information from patients, the Health Communicator did not include an o…	sekE	eHealth tool called Health Communicator developed as a digital translator that can collect medical history information from older Migrant Patients; adding an Oncological Module	mobil	Specific health service	specific public	oldies	somatisch	none specific	self management, patient empowerment	general health care setting/ own home	plain info without tailoring	B: Communication about healthcare	1.1 Targeted client communication	qualitative	scenario-based usability session; survey; interviews	no	none	no	yes	3	yes	yes	yes	no	no	no	.	no	no	useroriented aspects	no	n.a.	Usability	usability	usefulness, content, ease of use	2	no	no	yes	no	yes	no	no	no
Teo CH, Ng CJ, Lo SK, Lim CD, White A.	A Mobile Web App to Improve Health Screening Uptake in Men (ScreenMen): Utility and Usability Evaluation Study	2019	10.2196/10216	https://mhealth.jmir.org/2019/4/e10216/	Background: Globally, the uptake of health screening is suboptimal, especially in men and those of younger age. In view of the increasing internet access and mobile phone ownership, ScreenMen, a mobile Web app, was developed to improve health screening uptake in men. Objective: This study aimed to evaluate the utility and usability of ScreenMen. Methods: This study used both qualitative and quant…	primE	mobile Web app developed to improve health screening uptake in men- ScreenMen	mobil	General health promotion	undefined public	adults, men	generisch/ non specific	healthy	self management, patient empowerment	preventiv/promotion	plain info without tailoring	B: Promoting good health	1.1 Targeted client communication	mixed-method	short testing phase; think aloud; survey with standardised questionnaires; analysis of system data (recording of screen activities); in-depth interviews; focus group discussions	yes	SUS; components out of transtheoretical model of health behavior change	no	yes	6	yes	yes	no	yes	yes	yes	<1 day	yes	no	useroriented aspects	yes	multiple authors/references	Usability	utility, usability	utility, usability, screen activities	2	no	no	yes	no	no	yes	no	no
Theodorou P, Tsiligkos K, Meliones A, Filios C.	A Training Smartphone Application for the Simulation of Outdoor Blind Pedestrian Navigation: Usability, UX Evaluation, Sentiment Analysis	2022	10.3390/s23010367	https://www.mdpi.com/1424-8220/23/1/367	Training blind and visually impaired individuals is an important but often neglected aspect of Assistive Technology solutions (ATs) that can benefit from systems utilizing multiple sensors and hardware devices. Training serves a dual purpose as it not only enables the target group to effectively utilize the ATs but, also, helps in improving their low acceptance rate. In this paper, we present the…	sekE	Training Smartphone Application for the Simulation of Outdoor Blind Pedestrian Navigation	mobil	Specific health service	patient	adults	somatisch	blind and visually impaired individuals	unclear	general health care setting/ own home	digital supportive component of a treatment	B: Promoting good health	1.1 Targeted client communication	mixed-method	task-based usability session; standardised questionnaires; semi-structured interview; sentiment analysis	yes	SUS; User Experience Questionnaire (UEQ+); Stanford Sentiment Treebank (SST)	no	no	4	yes	yes	yes	no	no	no	.	no	sentiment analysis	useroriented aspects	yes	ISO 9241-210:2019; ISO/IEC 25,010 2011	Usability	Usability and User Experience	content, response behaviour, dependability, personalisation, efficiency, usefulness, perspicuity	3	no	yes	yes	no	yes	no	no	no
Thirumalai M., Rimmer J.H., Johnson G., Wilroy J., Young H.-J., Mehta T., Lai B.	Teams (Tele-exercise and multiple sclerosis), a tailored telerehabilitation mhealth app: Participant-centered development and usability study	2018	10.2196/10181	https://mhealth.jmir.org/2018/5/e10181/	Background: People with multiple sclerosis face varying levels of disability and symptoms, thus requiring highly trained therapists and/or exercise trainers to design personalized exercise programs. However, for people living in geographically isolated communities, access to such trained professionals can be challenging due to a number of barriers associated with cost, access to transportation, a…	sekE	TEAMS (Tele-Exercise and Multiple Sclerosis), a Tailored Telerehabilitation mHealth App	hybrid	Specific health service	patient	adults	somatisch	Multiple Sclerosis	physical activity	rehabilitation setting	digital supportive component of a treatment	C: Treat a condition	1.1 Targeted client communication	qualitative	tasked-based usability session; interviews	yes	Usability Problem Taxonomy	no	no	2	no	yes	yes	no	no	no	.	no	no	useroriented aspects	yes	multiple authors/references	Multiple/unclear	usability	effectiveness, usefulness, and satisfaction	1	no	no	yes	no	no	no	no	no
Thirumalai M., Rimmer J.H., Johnson G., Wilroy J., Young H.-J., Mehta T., Lai B.	Teams (Tele-exercise and multiple sclerosis), a tailored telerehabilitation mhealth app: Participant-centered development and usability study	2018	10.2196/10181	https://mhealth.jmir.org/2018/5/e10181/	Background: People with multiple sclerosis face varying levels of disability and symptoms, thus requiring highly trained therapists and/or exercise trainers to design personalized exercise programs. However, for people living in geographically isolated communities, access to such trained professionals can be challenging due to a number of barriers associated with cost, access to transportation, a…	sekE	TEAMS (Tele-Exercise and Multiple Sclerosis), a Tailored Telerehabilitation mHealth App	hybrid	Specific health service	patient	adults	somatisch	Multiple Sclerosis	physical activity	rehabilitation setting	digital supportive component of a treatment	C: Treat a condition	1.1 Targeted client communication	qualitative	task-based usability session; think aloud; interview	no	none	no	no	3	no	yes	yes	yes	no	no	.	no	no	useroriented aspects	no	n.a.	Usability	usability	task success, task burden, impression, suggestions for improvement	2	no	no	yes	no	no	no	yes	no
Timmerman J.G., Tönis T.M., Dekker-Van Weering M.G.H., Stuiver M.M., Wouters M.W.J.M., Van Harten W.H., Hermens H.J., Vollenbroek-Hutten M.M.R.	Co-creation of an ICT-supported cancer rehabilitation application for resected lung cancer survivors: Design and evaluation	2016	10.1186/s12913-016-1385-7	https://bmchealthservres.biomedcentral.com/articles/10.1186/s12913-016-1385-7	Background: Lung cancer (LC) patients experience high symptom burden and significant decline of physical fitness and quality of life following lung resection. Good quality of survivorship care post-surgery is essential to optimize recovery and prevent unscheduled healthcare use. The use of Information and Communication Technology (ICT) can improve post-surgery care, as it enables frequent monitor…	sekE	ICT-supported cancer rehabilitation telehealthcare application for resected lung cancer survivors	hybrid	Specific health service	specific public	adults	somatisch	cancer survivors	physical activity, monitoring	rehabilitation setting	digital supportive component of a treatment	B: Health and care diaries	1.1 Targeted client communication	mixed-method	task-based usability session; think aloud; semi-structured interviews; standardised questionnaires	yes	SUS, components of UTAUT	no	no	4	yes	yes	yes	yes	no	no	.	no	no	multiple aspects	no	n.a.	Multiple/unclear	usability	content, interface/design, ease of use, intention to use, performance expectancy, effort expectancy	4	no	yes	yes	yes	yes	no	no	no
Tonkin E, Jeffs L, Wycherley TP, Maher C, Smith R, Hart J, Cubillo B, Brimblecombe J.	A Smartphone App to Reduce Sugar-Sweetened Beverage Consumption Among Young Adults in Australian Remote Indigenous Communities: Design, Formative Evaluation and User-Testing	2017	10.2196/mhealth.8651	https://mhealth.jmir.org/2017/12/e192/	Background: The disproportionate burden of noncommunicable disease among Indigenous Australians living in remote Indigenous communities (RICs) is a complex and persistent problem. Smartphones are increasingly being used by young Indigenous adults and therefore represent a promising method to engage them in programs seeking to improve nutritional intake. Objective: This study aimed to consult RIC …	sekE	Smartphone App to Reduce Sugar-Sweetened Beverage Consumption Among Young Adults in Australian Remote Indigenous Communities	mobil	General health promotion	specific public	young adults 18-35	generisch/ non specific	non specific	behaviour change	preventiv/promotion	plain info without tailoring	B: Promoting good health	1.1 Targeted client communication	mixed-method	task-based usability session; think-aloud; semistructured interview; standarsides questionnaire	yes	SUS; components of Computer System Usability Questionnaire CSU	no	no	4	yes	yes	yes	yes	no	no	.	no	no	multiple aspects	no	n.a.	Multiple/unclear	usability	functionality, acceptability, satisfaction,	2	no	no	yes	yes	no	no	no	no
Tran-Nguyen K., Berger C., Bennett R., Wall M., Morin S.N., Rajabiyazdi F.	Mobile App Prototype in Older Adults for Postfracture Acute Pain Management: User-Centered Design Approach	2022	10.2196/37772	https://aging.jmir.org/2022/4/e37772	Background: Postfracture acute pain is often inadequately managed in older adults. Mobile health (mHealth) technologies can offer opportunities for self-management of pain; however, insufficient apps exist for acute pain management after a fracture, and none are designed for an older adult population. Objective: This study aims to design, develop, and evaluate an mHealth app prototype using a hum…	sekE	Mobile App Prototype in Older Adults for Postfracture Acute Pain Management	mobil	Specific health service	specific public	oldies >50	somatisch	postfracture	self management, pain management	rehabilitation setting	self management (incl. decision aid, care management)	B: Health and care diaries	1.4 Personal Health Tracking	qualitative	design workshops	no	none	no	no	1	no	no	no	no	no	no	.	no	design workshops	useroriented aspects	no	n.a.	Usability	usability	general feedback	1	no	no	yes	no	no	no	no	no
Tran-Nguyen K., Berger C., Bennett R., Wall M., Morin S.N., Rajabiyazdi F.	Mobile App Prototype in Older Adults for Postfracture Acute Pain Management: User-Centered Design Approach	2022	10.2196/37772	https://aging.jmir.org/2022/4/e37772	Background: Postfracture acute pain is often inadequately managed in older adults. Mobile health (mHealth) technologies can offer opportunities for self-management of pain; however, insufficient apps exist for acute pain management after a fracture, and none are designed for an older adult population. Objective: This study aims to design, develop, and evaluate an mHealth app prototype using a hum…	sekE	Mobile App Prototype in Older Adults for Postfracture Acute Pain Management	mobil	Specific health service	specific public	oldies >50	somatisch	postfracture	self management, pain management	rehabilitation setting	self management (incl. decision aid, care management)	B: Health and care diaries	1.4 Personal Health Tracking	qualitative	task-based usability session; think-aloud; interview	no	.	no	no	3	no	yes	yes	yes	no	no	.	no	no	useroriented aspects	no	n.a.	Usability	usability	users' behaviour, ease of use, task completion	1	no	no	yes	no	no	no	no	no
Turesson C, Liedberg G, Björk M.	Development of a Digital Support Application With Evidence-Based Content for Sustainable Return to Work for Persons With Chronic Pain and Their Employers: User-Centered Agile Design Approach	2022	10.2196/33571	https://humanfactors.jmir.org/2022/1/e33571/citations	Background: Persons with chronic pain experience a lack of support after completing rehabilitation and the responsibility for the return-to-work (RTW) process is taken over by the employer. In addition, employers describe not knowing how to support their employees. Smartphone apps have been increasingly used for self-management, but there is a lack of available eHealth apps with evidence-based co…	sekE	Digital Support Application With Evidence-Based Content for Sustainable Return to Work for Persons With Chronic Pain and Their Employers. SWEPPE- Sustainable Worker Digital Support for Persons With Chronic Pain and Their Employers	hybrid	Specific health service	specific public	adults	somatisch	chronic pain	self management, return to work	rehabilitation setting	plain info without tailoring	unclear/multiple	1.1 Targeted client communication	mixed-method	task-based usability session; think-aloud; interview; standardised questionnaires	yes	SUS	no	no	4	yes	yes	yes	yes	no	no	.	no	no	useroriented aspects	no	n.a.	Usability	usability	task performance	1	no	no	yes	no	no	no	no	no
Turesson C, Liedberg G, Björk M.	Development of a Digital Support Application With Evidence-Based Content for Sustainable Return to Work for Persons With Chronic Pain and Their Employers: User-Centered Agile Design Approach	2022	10.2196/33571	https://humanfactors.jmir.org/2022/1/e33571/citations	Background: Persons with chronic pain experience a lack of support after completing rehabilitation and the responsibility for the return-to-work (RTW) process is taken over by the employer. In addition, employers describe not knowing how to support their employees. Smartphone apps have been increasingly used for self-management, but there is a lack of available eHealth apps with evidence-based co…	sekE	Digital Support Application With Evidence-Based Content for Sustainable Return to Work for Persons With Chronic Pain and Their Employers. SWEPPE- Sustainable Worker Digital Support for Persons With Chronic Pain and Their Employers	hybrid	Specific health service	specific public	adults	somatisch	chronic pain	self management, return to work	rehabilitation setting	plain info without tailoring	unclear/multiple	1.1 Targeted client communication	quantitative	2-week testing pase; follow-up survey; standardised questionnaires	yes	SUS	no	yes	2	yes	no	no	no	no	yes	up to 1 month/4 weeks	no	no	multiple aspects	no	n.a.	Multiple/unclear	usability	perceived usefulness; content; functions; suggestions for improvement	4	no	no	yes	yes	yes	no	yes	no
Vachon E, Robb BW, Haggstrom DA.	Impact of a Personal Health Record Intervention Upon Surveillance Among Colorectal Cancer Survivors: Feasibility Study	2022	10.2196/34851	https://cancer.jmir.org/2022/3/e34851	Background: There are currently an estimated 1.5 million individuals living in the United States with colorectal cancer (CRC), and although the 5-year survival rate has increased, survivors are at risk for recurrence, particularly within the first 2-3 years after treatment. National guidelines recommend continued surveillance after resection to identify recurrence early on. Adherence among surviv…	sekE	stand-alone, web-based personal health record (PHR) to increase surveillance adherence among CRC survivors, with patient beliefs about surveillance as secondary outcomes	web	Specific health service	specific public	adults	somatisch	cancer survivors	self management	general health care setting/ own home	self management (incl. decision aid, care management)	B: Health and care diaries	1.4 Personal Health Tracking	quantitative	baseline survey; unknown duration testing Phase; follow-up survey; standardise questionnaires	no	context-specific measurements (General Self-Efficacy scale, surveillance tests )	yes	yes	2	yes	no	no	no	no	yes	unclear	no	no	useroriented aspects	no	n.a.	Multiple/unclear	feasibility, efficacy	Patient-centered behavior outcomes (self-efficacy, perceived benefits of surveillance testing, barriers to adherence, knowledge)	1	no	yes	no	no	no	no	no	no
Van Der Krieke L., Emerencia A.C., Aiello M., Sytema S.	Usability evaluation of a web-based support system for people with a schizophrenia diagnosis	2012	10.2196/jmir.1921	https://www.jmir.org/2012/1/e24/	Background: Routine Outcome Monitoring (ROM) is a systematic way of assessing service users’ health conditions for the purpose of better aiding their care. ROM consists of various measures used to assess a service user’s physical, psychological, and social condition. While ROM is becoming increasingly important in the mental health care sector, one of its weaknesses is that ROM is not always suff…	sekE	Web-Based Support System for People With a Schizophrenia Diagnosis to provide them with more concrete and personalized information about their functioning (ie, symptoms, housing, social contacts) that they can use to discuss treatment options with their clinician- called WEGWEIS	web	Specific health service	patient	adults	mental	Schizophrenia	collection of Routine Outcome Monitoring, self management, patient empowerment	primary/ambulant/outpatient care setting	self management (incl. decision aid, care management)	C: Diagnose a condition	1.4 Personal Health Tracking	mixed-method	scenario-based usability session; observation; semistructured interview; survey	no	none	no	yes	3	yes	yes	yes	no	no	no	.	no	no	useroriented aspects	yes	multiple authors/references	Multiple/unclear	usability	learnability, efficiency, memorability, errors, satisfaction	1	no	no	yes	no	no	no	no	no
van Doorn M., Monsanto A., Boeschoten C.M., van Amelsvoort T., Popma A., Öry F.G., Alvarez-Jimenez M., Gleeson J., Jaspers M.W.M., Nieman D.H.	Moderated digital social therapy for young people with emerging mental health problems: A user-centered mixed-method design and usability study	2023	10.3389/fdgth.2022.1020753	https://www.frontiersin.org/articles/10.3389/fdgth.2022.1020753/full	Introduction: Over 25% of Dutch young people are psychologically unhealthy. Individual and societal consequences that follow from having mental health complaints at this age are substantial. Young people need care which is often unavailable. ENgage YOung people earlY (ENYOY) is a moderated digital social therapy-platform that aims to help youngsters with emerging mental health complaints. Compreh…	sekE	Digital social therapy/online mental health service for young people with emerging mental health problems- ENJOY-Platform	web	Specific health service	specific public	adolescentes 16-25	mental	mental health issues	.	general health care setting/ own home	digital supportive component of a treatment	unclear/multiple	unclear/multiple	mixed-method	task-based usability session; Think-aloud; standardised questionnaires	yes	SUS	no	no	3	yes	no	yes	yes	no	no	.	no	no	useroriented aspects	no	n.a.	Usability	usability	usability problems and possible causes	1	no	no	yes	no	no	no	no	no
van Doorn M., Monsanto A., Boeschoten C.M., van Amelsvoort T., Popma A., Öry F.G., Alvarez-Jimenez M., Gleeson J., Jaspers M.W.M., Nieman D.H.	Moderated digital social therapy for young people with emerging mental health problems: A user-centered mixed-method design and usability study	2023	10.3389/fdgth.2022.1020753	https://www.frontiersin.org/articles/10.3389/fdgth.2022.1020753/full	Introduction: Over 25% of Dutch young people are psychologically unhealthy. Individual and societal consequences that follow from having mental health complaints at this age are substantial. Young people need care which is often unavailable. ENgage YOung people earlY (ENYOY) is a moderated digital social therapy-platform that aims to help youngsters with emerging mental health complaints. Compreh…	sekE	Digital social therapy/online mental health service for young people with emerging mental health problems- ENJOY-Platform	web	Specific health service	specific public	adolescentes 16-25	mental	mental health issues	.	general health care setting/ own home	digital supportive component of a treatment	unclear/multiple	unclear/multiple	mixed-method	semistructured interview; standardised questionnaires	yes	SUS	no	no	2	yes	yes	no	no	no	no	.	no	no	useroriented aspects	no	n.a.	Usability	usability	user experience and perceived helpfulness	1	no	no	yes	no	no	no	no	no
van Doorn M., Monsanto A., Boeschoten C.M., van Amelsvoort T., Popma A., Öry F.G., Alvarez-Jimenez M., Gleeson J., Jaspers M.W.M., Nieman D.H.	Moderated digital social therapy for young people with emerging mental health problems: A user-centered mixed-method design and usability study	2023	10.3389/fdgth.2022.1020753	https://www.frontiersin.org/articles/10.3389/fdgth.2022.1020753/full	Introduction: Over 25% of Dutch young people are psychologically unhealthy. Individual and societal consequences that follow from having mental health complaints at this age are substantial. Young people need care which is often unavailable. ENgage YOung people earlY (ENYOY) is a moderated digital social therapy-platform that aims to help youngsters with emerging mental health complaints. Compreh…	sekE	Digital social therapy/online mental health service for young people with emerging mental health problems- ENJOY-Platform	web	Specific health service	specific public	adolescentes 16-25	mental	mental health issues	.	general health care setting/ own home	digital supportive component of a treatment	unclear/multiple	unclear/multiple	mixed-method	semistructured interview; standardised questionnaires	yes	Health Information Technology Usability Evaluation Scale- Health-ITUES	no	no	2	yes	yes	no	no	no	no	.	no	no	useroriented aspects	no	n.a.	Usability	usability	accessibility, usability, user-friendliness, impact, inclusivity, connection among peers, perceived usefulness, perceived ease of use and user control	2	no	yes	yes	no	no	no	no	no
van Doorn M., Nijhuis L.A., Monsanto A., van Amelsvoort T., Popma A., Jaspers M.W.M., Noordzij M.L., Öry F.G., Alvarez-Jimenez M., Nieman D.H.	Usability, Feasibility, and Effect of a Biocueing Intervention in Addition to a Moderated Digital Social Therapy-Platform in Young People With Emerging Mental Health Problems: A Mixed-Method Approach	2022	10.3389/fpsyt.2022.871813	https://www.frontiersin.org/articles/10.3389/fpsyt.2022.871813/full	Introduction: To optimize treatment, it is of utmost importance to take into account the myriad of biological, social, and psychological changes that young people go through during adolescence which make them more vulnerable for developing mental health problems. Biocueing, a non-invasive method to transform physiological parameters into an observable signal, could strengthen stress- and emotion …	sekE	The Sense-IT application is designed to help an individual become aware of physiological parameters, such as heartbeat, as measured by the smartwatch.	complex intervention including hardware components (ie. wearable, )	Generic health service	undefined public	adults	somatisch	non specific	self management, monitoring	general health care setting/ own home	Monitoring	B: Health and care diaries	1.4 Personal Health Tracking	quantitative	standardises questionnaires	no	State Difficulties in Emotion Regulation Scale	yes	no	1	yes	no	no	no	no	no	.	no	no	clinical outcomes	no	n.a.	Efficacy (Effizienz)	usability	Emotional Awareness, Perceived Stress.	1	yes	no	no	no	no	no	no	no
van Doorn M., Nijhuis L.A., Monsanto A., van Amelsvoort T., Popma A., Jaspers M.W.M., Noordzij M.L., Öry F.G., Alvarez-Jimenez M., Nieman D.H.	Usability, Feasibility, and Effect of a Biocueing Intervention in Addition to a Moderated Digital Social Therapy-Platform in Young People With Emerging Mental Health Problems: A Mixed-Method Approach	2022	10.3389/fpsyt.2022.871813	https://www.frontiersin.org/articles/10.3389/fpsyt.2022.871813/full	Introduction: To optimize treatment, it is of utmost importance to take into account the myriad of biological, social, and psychological changes that young people go through during adolescence which make them more vulnerable for developing mental health problems. Biocueing, a non-invasive method to transform physiological parameters into an observable signal, could strengthen stress- and emotion …	sekE	The Sense-IT application is designed to help an individual become aware of physiological parameters, such as heartbeat, as measured by the smartwatch.	complex intervention including hardware components (ie. wearable, )	Generic health service	undefined public	adults	somatisch	non specific	self management, monitoring	general health care setting/ own home	Monitoring	B: Health and care diaries	1.4 Personal Health Tracking	mixed-method	20-days testing phase; semi-structured interviews; standardised questionnaires	yes	SUS; Health Information Technology Usability Evaluation Scale- Health-ITUES	no	no	3	yes	yes	no	no	no	yes	up to 1 month/4 weeks	no	no	useroriented aspects	no	n.a.	Usability	usability	User-Friendliness, Usability, Acceptance, Impact, Perceived Usefulness, Perceived Ease of Use, and User Control	2	no	yes	yes	no	no	no	no	no
van Kessel, Kirsten; Babbage, Duncan R.; Kersten, Paula; Drown, Juliet; Sezier, Ann; Thomas, Peter W.; Thomas, Sarah	Design considerations for a multiple sclerosis fatigue mobile app MS Energize: A pragmatic iterative approach using usability testing and resonance checks	2021	10.1016/j.invent.2021.100371	https://www.sciencedirect.com/science/article/pii/S2214782921000117?via%3Dihub	Multiple sclerosis (MS) is a chronic neurological condition affecting around 2.2 million people worldwide. The illness includes a range of symptoms, with fatigue considered to be one of the most disabling. This paper describes how a pragmatic and iterative approach, supported by usability and resonance testing, was used to build a minimum viable product of MS Energize—or MS Energise in UK English…	sekE	multiple sclerosis fatigue mobile app MS Energize	mobil	Specific health service	patient	adults	somatisch	Multiple Sclerosis	self management	general health care setting/ own home	digital supportive component of a treatment	C: Treat a condition	unclear/multiple	mixed-method	scenario-based usability testing; think-aloud; standardises questionnaires	yes	SUS	no	no	3	yes	no	yes	yes	no	no	.	no	no	multiple aspects	no	n.a.	Multiple/unclear	usability	interface, navigation and content	2	no	no	no	yes	yes	no	no	no
Veale G., Dogan H., Murphy J.	Development and Usability Evaluation of a Nutrition and Lifestyle Guidance Application for People Living with and Beyond Cancer	2019	10.1007/978-3-030-23538-3_26	https://link.springer.com/chapter/10.1007/978-3-030-23538-3_26	There is a need to provide accessible information for health care professionals and for people living beyond treatment. Mobile and digital health technologies provide an ideal platform to access diet and nutrition guidance that is both trusted and evidence-based and so that people know how to alter and monitor eating patterns and behaviours to improve the quality of life. Participatory design and…	sekE	MyFitnessPal is a nutrition and Lifestyle Guidance Application that enables People Living with and Beyond Cancer to track eating habits on a daily basis.	web	Specific health service	specific public	adults	somatisch	cancer survivors	behaviour change	preventiv/promotion	Monitoring	B: Health and care diaries	1.4 Personal Health Tracking	mixed-method	Semi-structured interviews; task based usability session; think aloud; standardised questionnaires	yes	SUS	no	no	4	yes	yes	yes	yes	no	no	.	no	no	useroriented aspects	no	n.a.	Usability	usability	n.a.	1	no	no	yes	no	no	no	no	no
Verkleij, Marieke; Georgiopoulos, Anna M.; Friedman, Deborah	Development and evaluation of an internet-based cognitive behavioral therapy intervention for anxiety and depression in adults with cystic fibrosis (eHealth CF-CBT): An international collaboration	2021	10.1016/j.invent.2021.100372	https://www.sciencedirect.com/science/article/pii/S2214782921000129?via%3Dihub	Introduction Individuals with cystic fibrosis (CF) are at increased risk for anxiety and depression, with negative consequences for adherence, health, and quality of life. New approaches to prevent and treat anxiety and depression that are tailored to the concerns of this population are needed. A CF-specific internet-based cognitive-behavioral therapy (CBT) intervention was developed to increase …	sekE	iCBT. internet-based cognitive behavioral therapy intervention for anxiety and depression in adults with cystic fibrosis (eHealth CF-CBT). Or an internet-based program integrating therapist-guided online self-management modules with in-person or virtual sessions.	hybrid	Specific health service		adults	mental	anxiety and depression in adults with cystic fibrosis	self management	primary/ambulant/outpatient care setting	digital supportive component of a treatment	unclear/multiple	unclear/multiple	quantitative	standardises questionnaires	yes	eHealth Impact Questionnaire- eHIQ; SUS	no	no	1	yes	no	no	no	no	no	.	no	no	multiple aspects	no	n.a.	Multiple/unclear	usability and acceptability	Motivation and confidence to act, Information and presentation, identification, overall impression, suggestions for improvement	4	no	yes	yes	no	yes	no	yes	no
Vilardaga R, Rizo J, Kientz JA, McDonell MG, Ries RK, Sobel K.	User Experience Evaluation of a Smoking Cessation App in People With Serious Mental Illness	2016	10.1093/ntr/ntv256	https://academic.oup.com/ntr/article/18/5/1032/2511651	Introduction: Smoking rates among people with serious mental illness are 3 to 4 times higher than the general population, yet currently there are no smoking cessation apps specifically designed to address this need. We report the results of a User Experience (UX) evaluation of a National Cancer Institute smoking cessation app, QuitPal, and provide user centered design data that can be used to tai…	primE	smoking cessation app, QuitPal, and provide user centered design data that can be used to tailor smoking cessation apps for People With Serious Mental Illness	mobil	Generic health service	specific public	adults	mental	mental health issues	behaviour change	preventiv/promotion	individual info with tailoring	B: Promoting good health	1.1 Targeted client communication	mixed-method	baseline instruction; task-based usability session; think-aloud; 2-days testing phase; surveys; follow-up semi-structured interview; standardised questionnaires	yes	SUS	no	yes	5	yes	yes	yes	yes	no	yes	up to 1 week	no	no	useroriented aspects	no	n.a.	Multiple/unclear	User Experience (UX)	task performances, design, navigation, utility of features, barriers, app usage logs	3	no	no	yes	yes	no	yes	no	no
Vorrink SN, Kort HS, Troosters T, Lammers JW.	A Mobile Phone App to Stimulate Daily Physical Activity in Patients with Chronic Obstructive Pulmonary Disease: Development, Feasibility, and Pilot Studies	2016	10.2196/mhealth.4741	https://mhealth.jmir.org/2016/1/e11/	Background: Patients with chronic obstructive pulmonary disease (COPD) demonstrate reduced levels of daily physical activity (DPA) compared to healthy controls. This results in a higher risk of hospital admission and shorter survival. Performing regular DPA reduces these risks. Objective: To develop an eHealth intervention that will support patients with COPD to improve or maintain their DPA afte…	sekE	Mobile Phone App to Stimulate Daily Physical Activity in Patients with Chronic Obstructive Pulmonary Disease	mobil	Specific health service	specific public	adults	somatisch	chronic obstructive pulmonary disease (COPD)	behaviour change, physical activity	general health care setting/ own home	plain info without tailoring	B: Promoting good health	unclear/multiple	mixed-method	baseline instruction; testing phase; group interview/disussion; standardised questionnaires	yes	Usefulness, Satisfaction, and Ease of use (USE) questionnaire; Florida State University (FSU) mobile device feedback preferences scale; FSU physiological monitoring privacy scale (inspired by Beach et al and Kwazney et al)	yes	no	3	yes	yes	no	no	no	yes	unclear	no	no	useroriented aspects	no	n.a.	Multiple/unclear	usability, feasibility	general impression,	1	no	no	yes	no	no	no	no	no
Welch WA, Solk P, Auster-Gussman L, Gavin KL, Whitaker M, Cullather E, Izenman E, Courneya KS, Ackermann R, Spring B, Cella D, Penedo F, Phillips SM.	User-centered development of a smartphone application (Fit2Thrive) to promote physical activity in breast cancer survivors	2022	10.1093/tbm/ibab112	https://academic.oup.com/tbm/article/12/2/203/6353148?login=true	Increased moderate and vigorous physical activity (MVPA) is associated with better health outcomes in breast cancer survivors; yet, most are insufficiently active. Smartphone applications (apps) to promote MVPA have high scalability potential, but few evidence-based apps exist. The purpose is to describe the testing and usability of Fit2Thrive, a MVPA promotion app for breast cancer survivors. A …	primE	smartphone application (Fit2Thrive) to promote physical activity in breast cancer survivors	complex intervention including hardware components (ie. wearable, )	Specific health service	specific public	adults	somatisch	cancer survivors	physical activity, behaviour change	nursing/retirement-home setting	individual info with tailoring	B: Health and care diaries	1.4 Personal Health Tracking	mixed-method	3-days testing phase; follow-up survey; standardise questionnaires	yes	Post-Study System Usability questionnaire (PSSUQ); Mobile Application Rating Scale (uMARS)	no	yes	2	yes	no	no	no	no	yes	up to 1 week	no	no	multiple aspects	no	n.a.	Multiple/unclear	usability	satisfaction, ease of use, system usefulness, information quality, interface quality, engagement, functionality, aesthetics, information, user’s perceived impact	4	no	yes	yes	yes	yes	no	no	no
Westphal M., Yom-Tov G.B., Parush A., Carmeli N., Shaulov A., Shapira C., Rafaeli A.	A patient-centered information system (myED) for emergency care journeys: design, development, and initial adoption	2020	10.2196/16410	https://formative.jmir.org/2020/2/e16410/	Background: Medical care is highly complex in that it addresses patient-centered health goals that require the coordination of multiple care providers. Emergency department (ED) patients currently lack a sense of predictability about ED procedures. This increases frustration and aggression. Herein, we describe a system for providing real-time information to ED patients regarding the procedures in…	sekE	Patient-Centered Information System (myED) for Emergency Care Journeys	mobil	Generic health service	specific public	adults	somatisch	non specific	information	clinical/stationary/inpatient care setting	plain info without tailoring	B: Communication about healthcare	1.1 Targeted client communication	quantitative	survey	no	none	no	yes	1	yes	no	no	no	no	no	.	no	no	technical aspects	no	n.a.	Multiple/unclear	user experience	User Interface, redesign	1	no	no	no	yes	no	no	no	no
Westphal M., Yom-Tov G.B., Parush A., Carmeli N., Shaulov A., Shapira C., Rafaeli A.	A patient-centered information system (myED) for emergency care journeys: design, development, and initial adoption	2020	10.2196/16410	https://formative.jmir.org/2020/2/e16410/	Background: Medical care is highly complex in that it addresses patient-centered health goals that require the coordination of multiple care providers. Emergency department (ED) patients currently lack a sense of predictability about ED procedures. This increases frustration and aggression. Herein, we describe a system for providing real-time information to ED patients regarding the procedures in…	sekE	Patient-Centered Information System (myED) for Emergency Care Journeys	mobil	Generic health service	specific public	adults	somatisch	non specific	information	clinical/stationary/inpatient care setting	plain info without tailoring	B: Communication about healthcare	1.1 Targeted client communication	mixed-method	baseline interviews; 6-month testing phase; analysis of system data(log in data); follow up survey;	no	none	no	yes	4	yes	yes	no	no	yes	yes	up to 1 month/4 weeks	no	no	useroriented aspects	no	n.a.	Multiple/unclear	usability	perceived usefulness, attitude to use, barriers to system adoption, suggestions for improvement	3	no	no	yes	no	no	yes	yes	no
Wiberg AC, Ghaderi A, Danielsson HB, Safarzadeh K, Parling T, Carlbring P, Jansson M, Welch E.	Internet-based cognitive behavior therapy for eating disorders - Development and feasibility evaluation	2022	10.1016/j.invent.2022.100570	https://www.sciencedirect.com/science/article/pii/S221478292200077X?via%3Dihub	Background: Eating disorders (ED) are severe psychiatric conditions, characterized by decreased quality of life and high mortality. However, only a minority of patients with ED seek care and very few receive treatment. Internet-delivered cognitive behavioral therapy (ICBT) has the potential to increase access to evidence-based treatments. Aims: The aims of the present study were to (1) develop an…	sekE	iCBT. Internet-based cognitive behavior therapy for eating disorders	hybrid	Specific health service	patient	adults	somatisch	eating disorder	behaviour change	primary/ambulant/outpatient care setting	digital supportive component of a treatment	C: Treat a condition	1.1 Targeted client communication	mixed-method	focus groups; semi-structured interviews; task.based usability testing; think aloud; standardiesed questionnaires	yes	SUS	no	no	5	yes	yes	yes	yes	no	no	.	yes	no	useroriented aspects	yes	ISO 9241-11; Nielsen	Multiple/unclear	usability	effectiveness, efficiency, and satisfaction in a specified context of use; learnability, efficiency, memorability, errors and satisfaction	1	no	no	yes	no	no	no	no	no
Wiberg AC, Ghaderi A, Danielsson HB, Safarzadeh K, Parling T, Carlbring P, Jansson M, Welch E.	Internet-based cognitive behavior therapy for eating disorders - Development and feasibility evaluation	2022	10.1016/j.invent.2022.100570	https://www.sciencedirect.com/science/article/pii/S221478292200077X?via%3Dihub	Background: Eating disorders (ED) are severe psychiatric conditions, characterized by decreased quality of life and high mortality. However, only a minority of patients with ED seek care and very few receive treatment. Internet-delivered cognitive behavioral therapy (ICBT) has the potential to increase access to evidence-based treatments. Aims: The aims of the present study were to (1) develop an…	sekE	iCBT. Internet-based cognitive behavior therapy for eating disorders	hybrid	Specific health service	patient	adults	somatisch	eating disorder	behaviour change	primary/ambulant/outpatient care setting	digital supportive component of a treatment	C: Treat a condition	1.1 Targeted client communication	mixed-method	baseline survey; 15-weeks testing phase/treatment; exit semi-structured interview; follow up semi-structured interview; standardised questionnaires	no	Credibility/Expectancy Questionnaire (CEQ), The Negative Effects Questionnaire (NEQ), context-specific measurements (SCID-5, Eating Disorders Examination Questionnaire, Clinical Impairment Assessment, e Patient Health Questionnaire/PHQ-9, )	yes	yes	3	yes	yes	no	no	no	yes	longer than 1 month/4 weeks	no	no	multiple aspects	yes	ISO 9241-11; Nielsen	Multiple/unclear	feasibility, effectiveness	preliminary outcomes, rates of recruitment, treatment acceptability, treatment credibility and expectancy, treatment adherence and occurrence of negative effects,	3	yes	yes	yes	no	no	no	no	no
Wilhelm S, Weingarden H, Greenberg JL, McCoy TH, Ladis I, Summers BJ, Matic A, Harrison O.	Development and Pilot Testing of a Cognitive-Behavioral Therapy Digital Service for Body Dysmorphic Disorder	2020	10.1016/j.beth.2019.03.007	https://www.sciencedirect.com/science/article/pii/S0005789419300966	Body dysmorphic disorder (BDD) has a severe presentation and chronic course when untreated. Although effective BDD treatments exist, most individuals do not have access to them. We therefore developed and pilot tested the first smartphone-delivered individual cognitive-behavioral therapy (CBT) treatment for adults with BDD. The digital service was developed via user-centered design, integrating i…	sekE	iCBT. Cognitive-Behavioral Therapy Digital Service for Body Dysmorphic Disorder	mobil	Specific health service	patient	adults	mental	Body dysmorphic disorder	behaviour change, therapie	primary/ambulant/outpatient care setting	digital supportive component of a treatment	C: Treat a condition	1.1 Targeted client communication	mixed-method	baseline interview; 12-week testing phase/tretment; surveys (midpoint, posttreatment); follow-up survey; standardised measurements	no	Client Satisfaction Questionnaire–8; context-specific measurements (SCID-5; Mini International Neuropsychiatric Interview; BDD-YBOCS; BABS; PHQ-9; Sheehan Disability Scale; Quality of Life, Enjoyment, and Satisfaction Questionnaire—Short Form/Q-LES-Q-SF; )	yes	yes	3	yes	yes	no	no	no	yes	longer than 1 month/4 weeks	no	no	clinical outcomes	yes	multiple authors/references	Effictiveness (Effektivität)	feasibility, acceptability, and treatment outcome	clinical outcomes	1	yes	no	no	no	no	no	no	no
Willard S., Cremers G., Man Y.P., Van Rossum E., Spreeuwenberg M., De Witte L.	Development and testing of an online community care platform for frail older adults in the Netherlands: A user-centred design	2018	10.1186/s12877-018-0774-7	https://bmcgeriatr.biomedcentral.com/articles/10.1186/s12877-018-0774-7	Background: Recent transitions in long-term care in the Netherlands have major consequences for community-dwelling older adults. A new paradigm expects them to manage and arrange their own care and support as much as possible. Technology can support this shift. A study has been conducted to explore the needs of community-dwelling frail older adults with regard to an online platform. An existing p…	sekE	online community care platform to support frail older adults in their independence and functioning, by stimulating self-care and providing reliable information, products and services.	web	Generic health service	specific public	oldies >65	generisch/ non specific	non specific	self management, aging at home	general health care setting/ own home	individual info with tailoring	B: Promoting good health	unclear/multiple	mixed-method	6-month testing phase; analysis of system data (user frequencies); interview	no	none	no	no	3	no	yes	no	no	yes	yes	up to 1 month/4 weeks	no	no	useroriented aspects	no	n.a.	Usability	usability	User frequencies, usability, user experiences	2	no	no	yes	no	no	yes	no	no
Wisman, Marike A.; Emmelkamp, Julie; Dekker, Jack J.M.; Christ, Carolien	Internet-based emotion-regulation training added to CBT in adolescents with depressive and anxiety disorders: A pilot randomized controlled trial to examine feasibility, acceptability, and preliminary effectiveness	2023	10.1016/j.invent.2022.100596	https://www.sciencedirect.com/science/article/pii/S2214782922001038	Background Dysfunctional emotion regulation (ER) is associated with symptoms of depression and anxiety in adolescents. This pilot study aimed to examine the acceptability and feasibility of a guided internet-based emotion regulation training (ERT) added to cognitive behavioral therapy (CBT). Furthermore, we aimed to examine the feasibility of the randomized study design and to provide a first est…	primE	iCBT. Internet-based emotion-regulation training added to CBT in adolescents with depressive and anxiety disorders	hybrid	Specific health service	patient	adolescents 13-18	mental	Dysfunctional emotion regulation	.	primary/ambulant/outpatient care setting	digital supportive component of a treatment	C: Treat a condition	1.1 Targeted client communication	quantitative	baseline survey; midpoint survey; follow-up survey; standardised questionnaires	yes	SUS; context-specific measurements (FEEL-KJ; CDI; SCARED-NL; YSR-int; CSQ-8; CBCL-int; CGI)	yes	yes	1	yes	no	no	no	no	no	.	no	no	multiple aspects	no	n.a.	Multiple/unclear	feasibility, acceptability, and preliminary effectiveness	clinical outcomes, adherence, satisfaction,	3	yes	yes	yes	no	no	no	no	no
Wolpin S.E., Halpenny B., Whitman G., McReynolds J., Stewart M., Lober W.B., Berry D.L.	Development and usability testing of a web-based cancer symptom and quality-of-life support intervention	2015	10.1177/1460458213495744	https://journals.sagepub.com/doi/10.1177/1460458213495744	The feasibility and acceptability of computerized screening and patient-reported outcome measures have been demonstrated in the literature. However, patient-centered management of health information entails two challenges: gathering and presenting data using "patient-tailored" methods and supporting "patient-control" of health information. The design and development of many symptom and quality-of…	sekE		web	Specific health service	patient	adults	somatisch	cancer	self management, monitoring	primary/ambulant/outpatient care setting	self management (incl. decision aid, care management)	B: Health and care diaries	1.4 Personal Health Tracking	qualitative	task-based usability testing; think.aloud; eye tracking;	no	none	no	no	3	no	no	yes	yes	no	no	.	no	eye tracking	useroriented aspects	no	n.a.	Usability	usability	n.a.	1	no	no	yes	no	no	no	no	no
Wong HW, Lo B, Shi J, Hollenberg E, Abi-Jaoude A, Johnson A, Chaim G, Cleverley K, Henderson J, Levinson A, Robb J, Voineskos A, Wiljer D.	Postsecondary Student Engagement With a Mental Health App and Online Platform (Thought Spot): Qualitative Study of User Experience	2021	10.2196/23447	https://mental.jmir.org/2021/4/e23447/	Background: There is growing interest in using mobile apps and online tools to support postsecondary student mental health, but most of these solutions have suboptimal user engagement in real-world settings. Poor engagement can limit long-term effectiveness and usefulness of these tools. Previous literature has proposed several theories that link factors such as low usability and poor user-center…	primE	mental health app and online platform- Thought Spot	hybrid	Generic health service	specific public	students	mental	mental health issues		preventiv/promotion	individual info with tailoring	B: Promoting good health	1.1 Targeted client communication	mixed-method	6-month testing phase during RCT; analysis of system data (user activity data logs); exit-survey; standardised questionnaires; semistructured interviews;	yes	Usefulness, Satisfaction, and Ease of Use questionnaire/ USE;	no	yes	4	yes	yes	no	no	yes	yes	longer than 1 month/4 weeks	no	no	multiple aspects	no	n.a.	Multiple/unclear	user engagement	experiences and perceptions of the app, functionality, usefulness, ease of use, ease of learning, and satisfaction; usage	3	no	no	yes	yes	no	yes	no	no
Wray TB, Chan PA, Kahler CW.	Game Plan, a Web-Based Intervention to Improve Adherence and Persistence to HIV Pre-exposure Prophylaxis and Reduce Heavy Drinking in Gay, Bisexual, and Other Men Who Have Sex With Men: Usability and User Experience Testing	2021	10.2196/31843	https://formative.jmir.org/2021/11/e31843/	Background: Encouraging consistent use of pre-exposure prophylaxis (PrEP) is essential for reducing HIV incidence, particularly among gay, bisexual, and other men who have sex with men (GBM), and especially those who engage in heavy drinking. Although practice guidelines recommend providing adherence counseling to PrEP patients, clinics and providers may not have the resources or expertise to pro…	primE	Game Plan, a Web-Based Intervention to Improve Adherence and Persistence to HIV Pre-exposure Prophylaxis and Reduce Heavy Drinking in Gay, Bisexual, and Other Men Who Have Sex With Men	web	Specific health service	patient	men/ GBM	somatisch	HIV prevention	behaviour change, adherence	primary/ambulant/outpatient care setting	individual info with tailoring	unclear/multiple	1.1 Targeted client communication	mixed-method	basline survey; walk-trough; think aloud; semistructured interviews; follo-up survey; standardised questionnaires	yes	SUS; uMARS	no	yes	4	yes	yes	no	yes	no	no	.	no	Walkthrough	multiple aspects	no	n.a.	Multiple/unclear	usability	perceptions of the app, features, interactivity, ease of navigation, appropriateness, engagement, functionality, esthetics, and information quality	4	no	yes	yes	yes	yes	no	no	no
Wray TB, Chan PA, Kahler CW.	Game Plan, a Web-Based Intervention to Improve Adherence and Persistence to HIV Pre-exposure Prophylaxis and Reduce Heavy Drinking in Gay, Bisexual, and Other Men Who Have Sex With Men: Usability and User Experience Testing	2021	10.2196/31843	https://formative.jmir.org/2021/11/e31843/	Background: Encouraging consistent use of pre-exposure prophylaxis (PrEP) is essential for reducing HIV incidence, particularly among gay, bisexual, and other men who have sex with men (GBM), and especially those who engage in heavy drinking. Although practice guidelines recommend providing adherence counseling to PrEP patients, clinics and providers may not have the resources or expertise to pro…	primE	Game Plan, a Web-Based Intervention to Improve Adherence and Persistence to HIV Pre-exposure Prophylaxis and Reduce Heavy Drinking in Gay, Bisexual, and Other Men Who Have Sex With Men	web	Specific health service	patient	men/ GBM	somatisch	HIV prevention	behaviour change, adherence	primary/ambulant/outpatient care setting	individual info with tailoring	unclear/multiple	1.1 Targeted client communication	mixed-method	basline survey; walk-trough; think aloud; follo-up survey; standardised questionnaires	yes	SUS; uMARS	no	yes	3	yes	no	no	yes	no	no	.	no	Walkthrough	multiple aspects	no	n.a.	Multiple/unclear	user experience	ease to use, content, engagement, functionality, esthetics, and information quality	4	no	yes	yes	yes	yes	no	no	no
Wu HJ, Yu YF, Ku SW, Tseng YC, Yuan CW, Li CW, Huang PH, Ko NY, Anderson PL, Strong C.	Usability and effectiveness of adherence monitoring of a mobile app designed to monitor and improve adherence to event-driven and daily HIV pre-exposure prophylaxis among men who have sex with men in Taiwan	2022	10.1177/20552076221102770	https://journals.sagepub.com/doi/10.1177/20552076221102770	Objective: The UPrEPU mobile app is a self-monitoring system to enable men who have sex with men to optimize their pre-exposure prophylaxis adherence for HIV prevention. The app was designed to accommodate a rather complicated event-driven dosing schedule. We aim to evaluate the usability of the UPrEPU app and its effectiveness in improving adherence monitoring. Methods: From May to October 2020,…	sekE	UPrEPU mobile app is a self-monitoring system to enable men who have sex with men to optimize their pre-exposure prophylaxis adherence for HIV prevention	mobil	Specific health service	specific public	men/ MSM	somatisch	HIV prevention	behaviour change, adherence	primary/ambulant/outpatient care setting	Monitoring	B: Health and care diaries	1.4 Personal Health Tracking	quantitative	baseline survey; 4-month testing phase; 4 follow-up survey; standardised measurements; analysis of system data (log-in rates, use of app components, pill taking records)	yes	SUS; context-specific measurements (Patient Health Questionnaire-9/PHQ-9, General Anxiety Disorder-7 scale/GAD-7)	yes	yes	3	yes	no	no	no	yes	yes	longer than 1 month/4 weeks	no	no	multiple aspects	no	n.a.	Multiple/unclear	Usability, feasibility, and effectiveness of adherence	clinical outcomes, suggestions for improvement, adherence, app usage	4	yes	yes	no	no	no	yes	yes	no
Zafeiridi P, Paulson K, Dunn R, Wolverson E, White C, Thorpe JA, Antomarini M, Cesaroni F, Scocchera F, Landrin-Dutot I, Malherbe L, Lingiah H, Bérard M, Gironès X, Quintana M, Cortés U, Barrué C, Cortés A, Paliokas I, Votis K, Tzovaras D.	A Web-Based Platform for People With Memory Problems and Their Caregivers (CAREGIVERSPRO-MMD): Mixed-Methods Evaluation of Usability	2018	10.2196/formative.9083	https://formative.jmir.org/2018/1/e4	Background The increasing number of people with dementia (PwD) drives research exploring Web-based support interventions to provide effective care for larger populations. In this concept, a Web-based platform (CAREGIVERSPRO-MMD, 620911) was designed to (1) improve the quality of life for PwD, (2) reduce caregiver burden, (3) reduce the financial costs for care, and (4) reduce administration time …	primE	Web-Based Platform for People With Memory Problems and Their Caregivers (CAREGIVERSPRO-MMD) that provides reminders for activities, a phone dialing system with pictures, a radio button, activity support for performing everyday tasks (eg, preparing coffee), and safety warnings (eg, the door is open)	web	Specific health service	specific public	adults	mental	dementia, mild cognitive impairment		preventiv/promotion	self management (incl. decision aid, care management)	unclear/multiple	unclear/multiple	mixed-method	baseline survey; demonstration of DHI; think aloud; 1-week testing phase; follow-up survey	no	none	no	yes	3	yes	no	no	yes	no	yes	up to 1 week	no	no	useroriented aspects	yes	multiple authors/references	Usability	usability, usefulness	satisfaction, perceived usefulness, ease of use, suggestions for improvements, user satisfaction	2	no	no	yes	no	no	no	yes	no
Zheng H, Rosal MC, Li W, Borg A, Yang W, Ayers DC, Franklin PD.	A Web-Based Treatment Decision Support Tool for Patients With Advanced Knee Arthritis: Evaluation of User Interface and Content Design	2018	10.2196/humanfactors.8568	https://humanfactors.jmir.org/2018/2/e17/	Background Data-driven surgical decisions will ensure proper use and timing of surgical care. We developed a Web-based patient-centered treatment decision and assessment tool to guide treatment decisions among patients with advanced knee osteoarthritis who are considering total knee replacement surgery. Objective The aim of this study was to examine user experience and acceptance of the Web-based…	primE	Web-Based Treatment Decision Support Tool for Patients With Advanced Knee Arthritis/ among older adults	web	Specific health service	specific public	oldies	somatisch	Arthritis	self management, decision support, patient empowerment	primary/ambulant/outpatient care setting	self management (incl. decision aid, care management)	unclear/multiple	1.1 Targeted client communication	mixed-method	baseline survey; task-based usability session; think aloud; semistructured interview	no	none	no	yes	4	yes	yes	yes	yes	no	no	.	no	no	useroriented aspects	no	n.a.	Usability	user experience, acceptance	improve the tool design, acceptance	2	no	no	yes	yes	no	no	no	no
Zheng H, Rosal MC, Li W, Borg A, Yang W, Ayers DC, Franklin PD.	A Web-Based Treatment Decision Support Tool for Patients With Advanced Knee Arthritis: Evaluation of User Interface and Content Design	2018	10.2196/humanfactors.8568	https://humanfactors.jmir.org/2018/2/e17/	Background Data-driven surgical decisions will ensure proper use and timing of surgical care. We developed a Web-based patient-centered treatment decision and assessment tool to guide treatment decisions among patients with advanced knee osteoarthritis who are considering total knee replacement surgery. Objective The aim of this study was to examine user experience and acceptance of the Web-based…	primE	Web-Based Treatment Decision Support Tool for Patients With Advanced Knee Arthritis/ among older adults	web	Specific health service	specific public	oldies	somatisch	Arthritis	self management, decision support, patient empowerment	primary/ambulant/outpatient care setting	self management (incl. decision aid, care management)	unclear/multiple	1.1 Targeted client communication	mixed-method	semistructured interview; standardised questionnaire	yes	Computer System Usability Questionnaire/CSUQ	no	no	2	yes	yes	no	no	no	no	.	no	no	useroriented aspects	no	n.a.	Usability	usability	ease of understanding, helpfulness, satisfaction,	2	no	no	yes	no	yes	no	no	no
Zhou L., Dealmeida D., Parmanto B.	Applying a user-centered approach to building a mobile personal health record app: Development and usability study	2019	10.2196/13194	https://mhealth.jmir.org/2019/7/e13194/	Background: A personal health record (PHR) system encourages patients to engage with their own health care by giving them the ability to manage and keep track of their own health data. Of the numerous PHR systems available in the market, many are Web-based patient portals and a few are mobile apps. They have mainly been created by hospitals and electronic health record (EHR) vendors. One major li…	sekE	Personal Health Record App that can be easily used to manage various types of personal health data to fill the information gap- PittPHR	hybrid	Generic health service	undefined public	adults	generisch/ non specific	non specific	self management	clinical/stationary/inpatient care setting	self management (incl. decision aid, care management)	unclear/multiple	1.4 Personal Health Tracking	mixed-method	task-based usability session; survey; standardised questionnaire	yes	Post-Study System Usability Questionnaire (PSSUQ)	no	yes	2	yes	no	yes	no	no	no	.	no	no	useroriented aspects	no	n.a.	Usability	usability	task succession, general impression, suggestions of improvement	2	no	no	yes	no	no	no	yes	no
[truncated: 3 more columns]
